# Supplementary material for: Bis(tripyrazol-1-ylmethane)nickel(II) tetra­cyanidonickelate(II) dihydrate
Source: Acta Crystallogr Sect E Struct Rep Online. 2009 Nov 7;65(Pt 12):m1530. doi: 10.1107/S1600536809046108 (PMC2971905; doi:10.1107/S1600536809046108)
Supplement: Supplementary file 1 [file e-65-m1530-sup1.cif]

##############################################################################
###                                                                        ###
###        Electronic paper (Acta Crystallographica Section E)             ###
###                                                                        ###
##############################################################################
#                                                                            #
# This CIF contains the data in a paper accepted for publication in Acta     #
# Crystallographica Section E. It conforms to the requirements of Notes      #
# for Authors for Section E, and has been peer reviewed under the auspices   #
# of the IUCr Commission on Journals.                                        #
#                                                                            #
# Full details of the Crystallographic Information File format               #
# are given in the paper "The Crystallographic Information File (CIF):       #
# a New Standard Archive File for Crystallography" by S. R. Hall, F. H.      #
# Allen and I. D. Brown [Acta Cryst. (1991), A47, 655-685].                  #
#                                                                            #
# The current version of the core CIF dictionary is obtainable from          #
# ftp://ftp.iucr.org/pub/cif_core.dic. The current version number is 2.4.    #
#                                                                            #
# Software is freely available for graphical display of the structure(s) in  #
# this CIF.  For information consult the CIF home page http://www.iucr.org/  #
# cif/home.html                                                              #
#                                                                            #
# This file may be used for bona fide research purposes within the           #
# scientific community so long as proper attribution is given to the journal # 
# article from which it was obtained.                                        #
#                                                                            #
##############################################################################
                                             
data_global
_audit_creation_method     'SHELXL97 CIF, edited IUCr template'
_journal_date_recd_electronic     2009-10-21
_journal_date_accepted     2009-11-02
_journal_name_full     'Acta Crystallographica, Section E'
_journal_year     2009
_journal_volume     65
_journal_issue     12
_journal_page_first     m1530
_journal_page_last     m1530
_journal_paper_category     QM
_journal_coeditor_code     OM2294
_publ_contact_author_name     'Dr G. Lyubartseva'
_publ_contact_author_address
;
Dept. of Biology and Chemistry
College of Science and Technology
Southern Arkansas University
Magnolia AR 71753
USA
;
_publ_contact_author_email     'GannaLyubartseva@saumag.edu'
_publ_contact_author_fax     '870 235 4936'
_publ_contact_author_phone     '870 235 4279'
_publ_section_title
;
Bis(tripyrazol-1-ylmethane)nickel(II) tetracyanidonickelate(II) dihydrate
;
loop_
    _publ_author_name
    _publ_author_address
    'Ganna Lyubartseva'
;
Department of Biology and Chemistry
College of Science and Technology
Southern Arkansas University
Magnolia AR 71753
USA
;
    'Parkin, Sean'
;
Department of Chemistry
University of Kentucky
Lexington KY 40506
USA
;
data_I
_audit_creation_method     SHELXL-97
_chemical_name_systematic
;
Bis(tripyrazol-1-ylmethane)nickel(II) tetracyanidonickelate(II) dihydrate
;
_chemical_name_common     ?
_chemical_formula_moiety     'C20 H20 N12 Ni 2+, C4 N4 Ni 2-, 2(H2 O)'
_chemical_formula_sum     'C24 H24 N16 Ni2 O2'
_chemical_formula_iupac     '[Ni (C10 H10 N6)2] [Ni (C N)4], 2H2 O'
_chemical_formula_weight     686.01
_chemical_melting_point     ?
_symmetry_cell_setting     triclinic
_symmetry_space_group_name_H-M     'P -1'
_symmetry_space_group_name_Hall     '-P 1'
loop_
    _symmetry_equiv_pos_as_xyz
    'x, y, z'
    '-x, -y, -z'
_cell_length_a     8.4840(2)
_cell_length_b     8.7355(2)
_cell_length_c     10.7522(3)
_cell_angle_alpha     75.5129(11)
_cell_angle_beta     75.2713(12)
_cell_angle_gamma     89.2534(12)
_cell_volume     745.09(3)
_cell_formula_units_Z     1
_cell_measurement_reflns_used     3304
_cell_measurement_theta_min     1.00
_cell_measurement_theta_max     27.48
_cell_measurement_temperature     90.0(2)
_exptl_crystal_description     block
_exptl_crystal_colour     pink
_exptl_crystal_size_max     0.24
_exptl_crystal_size_mid     0.21
_exptl_crystal_size_min     0.20
_exptl_crystal_density_diffrn     1.529
_exptl_crystal_density_meas     ?
_exptl_crystal_density_method     'not measured'
_exptl_crystal_F_000     352
_exptl_absorpt_coefficient_mu     1.317
_exptl_absorpt_correction_type     multi-scan
_exptl_absorpt_process_details     '(SCALEPACK; Otwinowski & Minor, 1997)'
_exptl_absorpt_correction_T_min     0.743
_exptl_absorpt_correction_T_max     0.779
_exptl_special_details
;
;
_diffrn_ambient_temperature     90.0(2)
_diffrn_radiation_type     MoK\a
_diffrn_radiation_wavelength     0.71073
_diffrn_radiation_source     'fine-focus sealed tube'
_diffrn_radiation_monochromator     'graphite'
_diffrn_measurement_device_type     'Nonius KappaCCD'
_diffrn_measurement_method     '\w scans at fixed \c = 55\%'
_diffrn_detector_area_resol_mean     9.1
_diffrn_reflns_number     13964
_diffrn_reflns_av_R_equivalents     0.0630
_diffrn_reflns_av_sigmaI/netI     0.0478
_diffrn_reflns_theta_min     2.03
_diffrn_reflns_theta_max     27.49
_diffrn_reflns_theta_full     27.49
_diffrn_measured_fraction_theta_max     0.998
_diffrn_measured_fraction_theta_full     0.998
_diffrn_reflns_limit_h_min     -10
_diffrn_reflns_limit_h_max     11
_diffrn_reflns_limit_k_min     -11
_diffrn_reflns_limit_k_max     11
_diffrn_reflns_limit_l_min     -13
_diffrn_reflns_limit_l_max     13
_diffrn_standards_number     0
_diffrn_standards_interval_count     .
_diffrn_standards_interval_time     .
_diffrn_standards_decay_%     ?
_refine_special_details
;
Refinement of <i>F</i>^2^ against ALL reflections. The weighted <i>R</i>-factor
<i>wR</i> and goodness of fit <i>S</i> are based on <i>F</i>^2^, conventional
<i>R</i>-factors <i>R</i> are based on <i>F</i>, with <i>F</i> set to zero for
negative <i>F</i>^2^. The threshold expression of <i>F</i>^2^ >
2\s(<i>F</i>^2^) is used only for calculating <i>R</i>-factors(gt) <i>etc</i>.
and is not relevant to the choice of reflections for refinement.
<i>R</i>-factors based on <i>F</i>^2^ are statistically about twice as large
as those based on <i>F</i>, and <i>R</i>- factors based on ALL data will be
even larger.
Three restraints (<i>DFIX</i> in <i>SHELXL97</i>) were used to ensure the
geometry of the water molecule remained chemically reasonable.
;
_reflns_number_total     3404
_reflns_number_gt     2664
_reflns_threshold_expression     I>2\s(I)
_refine_ls_structure_factor_coef     Fsqd
_refine_ls_matrix_type     full
_refine_ls_R_factor_all     0.0539
_refine_ls_R_factor_gt     0.0377
_refine_ls_wR_factor_gt     0.0986
_refine_ls_wR_factor_ref     0.1076
_refine_ls_goodness_of_fit_ref     1.079
_refine_ls_restrained_S_all     1.078
_refine_ls_number_reflns     3404
_refine_ls_number_parameters     209
_refine_ls_number_restraints     3
_refine_ls_hydrogen_treatment     mixed
_refine_ls_weighting_scheme     calc
_refine_ls_weighting_details
         'calc w=1/[\s^2^(Fo^2^)+(0.0568P)^2^+0.2597P] where P=(Fo^2^+2Fc^2^)/3'
_atom_sites_solution_hydrogens     geom
_atom_sites_solution_primary     direct
_atom_sites_solution_secondary     difmap
_refine_ls_shift/su_max     0.000
_refine_ls_shift/su_mean     0.000
_refine_diff_density_max     0.704
_refine_diff_density_min     -0.800
_refine_ls_extinction_method     none
_refine_ls_extinction_coef     ?
loop_
    _atom_type_symbol
    _atom_type_description
    _atom_type_scat_dispersion_real
    _atom_type_scat_dispersion_imag
    _atom_type_scat_source
    'C' 'C' 0.0033 0.0016
                         'International Tables Vol C Tables 4.2.6.8 and 6.1.1.4'
    'H' 'H' 0.0000 0.0000
                         'International Tables Vol C Tables 4.2.6.8 and 6.1.1.4'
    'N' 'N' 0.0061 0.0033
                         'International Tables Vol C Tables 4.2.6.8 and 6.1.1.4'
    'O' 'O' 0.0106 0.0060
                         'International Tables Vol C Tables 4.2.6.8 and 6.1.1.4'
    'Ni' 'Ni' 0.3393 1.1124
                         'International Tables Vol C Tables 4.2.6.8 and 6.1.1.4'
_computing_data_collection     'COLLECT (Nonius, 1998)'
_computing_cell_refinement     'SCALEPACK (Otwinowski & Minor, 1997)'
_computing_data_reduction     'DENZO-SMN (Otwinowski & Minor, 1997)'
_computing_structure_solution     'SHELXS97 (Sheldrick, 2008)'
_computing_structure_refinement     'SHELXL97 (Sheldrick, 2008)'
_computing_molecular_graphics     'XP in SHELXTL (Sheldrick, 2008)'
_computing_publication_material
;
SHELXL97 (Sheldrick, 2008) and local procedures
;
loop_
    _atom_site_type_symbol
    _atom_site_label
    _atom_site_fract_x
    _atom_site_fract_y
    _atom_site_fract_z
    _atom_site_U_iso_or_equiv
    _atom_site_adp_type
    _atom_site_calc_flag
    _atom_site_refinement_flags
    _atom_site_occupancy
    _atom_site_disorder_assembly
    _atom_site_disorder_group
    Ni Ni1 0.5000 0.5000 1.0000 0.01475(13) Uani d S 1 . .
    N N1 0.7163(2) 0.4988(2) 0.85558(19) 0.0177(4) Uani d . 1 . .
    C C1 0.8185(3) 0.3933(3) 0.8155(2) 0.0218(5) Uani d . 1 . .
    H H1 0.8023 0.2821 0.8520 0.026 Uiso calc R 1 . .
    N N2 0.7864(2) 0.6416(2) 0.77724(18) 0.0165(4) Uani d . 1 . .
    C C2 0.9533(3) 0.4679(3) 0.7125(2) 0.0236(5) Uani d . 1 . .
    H H2 1.0423 0.4185 0.6673 0.028 Uiso calc R 1 . .
    N N3 0.6175(2) 0.6834(2) 1.03923(19) 0.0191(4) Uani d . 1 . .
    C C3 0.9294(3) 0.6262(3) 0.6912(2) 0.0204(5) Uani d . 1 . .
    H H3 0.9996 0.7095 0.6281 0.024 Uiso calc R 1 . .
    N N4 0.7081(2) 0.7950(2) 0.93389(19) 0.0179(4) Uani d . 1 . .
    C C4 0.6513(3) 0.7139(3) 1.1448(2) 0.0231(5) Uani d . 1 . .
    H H4 0.6050 0.6554 1.2339 0.028 Uiso calc R 1 . .
    N N5 0.5640(2) 0.3277(2) 1.14631(19) 0.0193(4) Uani d . 1 . .
    C C5 0.7636(3) 0.8429(3) 1.1081(3) 0.0272(6) Uani d . 1 . .
    H H5 0.8065 0.8873 1.1655 0.033 Uiso calc R 1 . .
    N N6 0.4508(2) 0.2078(2) 1.21934(19) 0.0184(4) Uani d . 1 . .
    C C6 0.7992(3) 0.8923(3) 0.9720(3) 0.0237(5) Uani d . 1 . .
    H H6 0.8726 0.9775 0.9159 0.028 Uiso calc R 1 . .
    C C7 0.5121(3) 0.0982(3) 1.3053(2) 0.0214(5) Uani d . 1 . .
    H H7 0.4560 0.0050 1.3661 0.026 Uiso calc R 1 . .
    C C8 0.6700(3) 0.1472(3) 1.2881(2) 0.0233(5) Uani d . 1 . .
    H H8 0.7458 0.0954 1.3339 0.028 Uiso calc R 1 . .
    C C9 0.6972(3) 0.2894(3) 1.1892(2) 0.0214(5) Uani d . 1 . .
    H H9 0.7975 0.3510 1.1567 0.026 Uiso calc R 1 . .
    C C10 0.7123(3) 0.7855(3) 0.7998(2) 0.0177(5) Uani d . 1 . .
    H H10 0.7806 0.8779 0.7348 0.021 Uiso calc R 1 . .
    Ni Ni2 0.5000 0.5000 0.5000 0.01604(13) Uani d S 1 . .
    N N7 0.7352(2) 0.7733(3) 0.4652(2) 0.0219(5) Uani d . 1 . .
    N N8 0.2614(3) 0.7476(3) 0.4345(2) 0.0258(5) Uani d . 1 . .
    C C11 0.6471(3) 0.6668(3) 0.4813(2) 0.0193(5) Uani d . 1 . .
    C C12 0.3489(3) 0.6500(3) 0.4610(2) 0.0190(5) Uani d . 1 . .
    O O1W 0.0369(2) 0.9370(2) 0.32515(19) 0.0279(4) Uani d D 1 . .
    H H1W 0.101(3) 0.877(3) 0.358(3) 0.042 Uiso d D 1 . .
    H H2W -0.053(3) 0.894(3) 0.369(3) 0.042 Uiso d D 1 . .
loop_
    _atom_site_aniso_label
    _atom_site_aniso_U_11
    _atom_site_aniso_U_22
    _atom_site_aniso_U_33
    _atom_site_aniso_U_12
    _atom_site_aniso_U_13
    _atom_site_aniso_U_23
    Ni1 0.0122(2) 0.0154(2) 0.0150(2) -0.00204(16) -0.00209(16) -0.00215(16)
    N1 0.0165(10) 0.0172(9) 0.0178(10) -0.0021(8) -0.0031(8) -0.0027(8)
    C1 0.0178(12) 0.0212(12) 0.0275(13) 0.0020(10) -0.0064(10) -0.0076(10)
    N2 0.0144(10) 0.0186(10) 0.0156(9) -0.0024(8) -0.0028(8) -0.0037(7)
    C2 0.0162(12) 0.0310(14) 0.0243(13) 0.0041(10) -0.0030(10) -0.0109(11)
    N3 0.0175(10) 0.0191(10) 0.0173(10) -0.0041(8) -0.0019(8) -0.0011(8)
    C3 0.0130(12) 0.0304(13) 0.0165(11) -0.0032(10) -0.0014(9) -0.0058(10)
    N4 0.0171(10) 0.0172(10) 0.0166(10) -0.0055(8) 0.0003(8) -0.0040(8)
    C4 0.0246(13) 0.0272(13) 0.0172(12) -0.0033(10) -0.0030(10) -0.0075(10)
    N5 0.0145(10) 0.0209(10) 0.0193(10) -0.0014(8) -0.0023(8) -0.0017(8)
    C5 0.0284(15) 0.0304(14) 0.0254(13) -0.0048(11) -0.0066(11) -0.0120(11)
    N6 0.0187(10) 0.0177(10) 0.0167(10) -0.0013(8) -0.0029(8) -0.0022(8)
    C6 0.0232(14) 0.0200(12) 0.0270(13) -0.0057(10) -0.0039(10) -0.0065(10)
    C7 0.0282(14) 0.0175(11) 0.0170(12) 0.0033(10) -0.0050(10) -0.0025(9)
    C8 0.0221(13) 0.0233(12) 0.0263(13) 0.0059(10) -0.0089(10) -0.0070(10)
    C9 0.0167(12) 0.0246(12) 0.0245(13) 0.0029(10) -0.0072(10) -0.0076(10)
    C10 0.0160(12) 0.0187(11) 0.0162(11) -0.0012(9) -0.0023(9) -0.0020(9)
    Ni2 0.0109(2) 0.0195(2) 0.0168(2) -0.00070(16) -0.00297(16) -0.00337(16)
    N7 0.0150(10) 0.0243(11) 0.0240(11) -0.0005(9) -0.0023(8) -0.0046(9)
    N8 0.0160(11) 0.0288(12) 0.0312(12) -0.0002(9) -0.0060(9) -0.0053(9)
    C11 0.0143(12) 0.0240(12) 0.0181(12) 0.0038(10) -0.0053(9) -0.0019(9)
    C12 0.0137(12) 0.0244(12) 0.0180(12) -0.0038(10) -0.0026(9) -0.0051(9)
    O1W 0.0168(9) 0.0253(10) 0.0340(11) -0.0026(8) -0.0064(8) 0.0060(8)
_geom_special_details
;
All e.s.d.'s (except the e.s.d. in the dihedral angle between two l.s. planes)
are estimated using the full covariance matrix. The cell e.s.d.'s are taken
into account individually in the estimation of e.s.d.'s in distances, angles
and torsion angles; correlations between e.s.d.'s in cell parameters are only
used when they are defined by crystal symmetry. An approximate (isotropic)
treatment of cell e.s.d.'s is used for estimating e.s.d.'s involving l.s.
planes.
;
loop_
    _geom_bond_atom_site_label_1
    _geom_bond_atom_site_label_2
    _geom_bond_site_symmetry_2
    _geom_bond_distance
    _geom_bond_publ_flag
    Ni1 N5 . 2.0647(19) ?
    Ni1 N5 2_667 2.0647(19) ?
    Ni1 N3 . 2.081(2) ?
    Ni1 N3 2_667 2.081(2) ?
    Ni1 N1 . 2.0828(19) ?
    Ni1 N1 2_667 2.0828(19) ?
    N1 C1 . 1.332(3) ?
    N1 N2 . 1.363(3) ?
    C1 C2 . 1.405(3) ?
    C1 H1 . 0.9500 ?
    N2 C3 . 1.354(3) ?
    N2 C10 . 1.446(3) ?
    C2 C3 . 1.365(3) ?
    C2 H2 . 0.9500 ?
    N3 C4 . 1.326(3) ?
    N3 N4 . 1.360(3) ?
    C3 H3 . 0.9500 ?
    N4 C6 . 1.356(3) ?
    N4 C10 . 1.457(3) ?
    C4 C5 . 1.396(4) ?
    C4 H4 . 0.9500 ?
    N5 C9 . 1.334(3) ?
    N5 N6 . 1.367(3) ?
    C5 C6 . 1.372(4) ?
    C5 H5 . 0.9500 ?
    N6 C7 . 1.353(3) ?
    N6 C10 2_667 1.448(3) ?
    C6 H6 . 0.9500 ?
    C7 C8 . 1.364(4) ?
    C7 H7 . 0.9500 ?
    C8 C9 . 1.396(3) ?
    C8 H8 . 0.9500 ?
    C9 H9 . 0.9500 ?
    C10 N6 2_667 1.448(3) ?
    C10 H10 . 1.0000 ?
    Ni2 C12 2_666 1.869(2) ?
    Ni2 C12 . 1.869(2) ?
    Ni2 C11 . 1.869(3) ?
    Ni2 C11 2_666 1.869(3) ?
    N7 C11 . 1.151(3) ?
    N8 C12 . 1.153(3) ?
    O1W H1W . 0.83(2) ?
    O1W H2W . 0.83(2) ?
loop_
    _geom_angle_atom_site_label_1
    _geom_angle_atom_site_label_2
    _geom_angle_atom_site_label_3
    _geom_angle_site_symmetry_1
    _geom_angle_site_symmetry_3
    _geom_angle
    _geom_angle_publ_flag
    N5 Ni1 N5 . 2_667 180.00(10) ?
    N5 Ni1 N3 . . 93.82(8) ?
    N5 Ni1 N3 2_667 . 86.18(8) ?
    N5 Ni1 N3 . 2_667 86.18(8) ?
    N5 Ni1 N3 2_667 2_667 93.82(8) ?
    N3 Ni1 N3 . 2_667 179.9990(10)
                                 ?
    N5 Ni1 N1 . . 94.89(8) ?
    N5 Ni1 N1 2_667 . 85.12(8) ?
    N3 Ni1 N1 . . 85.04(8) ?
    N3 Ni1 N1 2_667 . 94.96(8) ?
    N5 Ni1 N1 . 2_667 85.11(8) ?
    N5 Ni1 N1 2_667 2_667 94.88(8) ?
    N3 Ni1 N1 . 2_667 94.96(8) ?
    N3 Ni1 N1 2_667 2_667 85.04(8) ?
    N1 Ni1 N1 . 2_667 180.00(8) ?
    C1 N1 N2 . . 104.50(19) ?
    C1 N1 Ni1 . . 138.05(17) ?
    N2 N1 Ni1 . . 117.40(14) ?
    N1 C1 C2 . . 111.3(2) ?
    N1 C1 H1 . . 124.4 ?
    C2 C1 H1 . . 124.4 ?
    C3 N2 N1 . . 112.04(19) ?
    C3 N2 C10 . . 128.24(19) ?
    N1 N2 C10 . . 119.54(18) ?
    C3 C2 C1 . . 105.5(2) ?
    C3 C2 H2 . . 127.3 ?
    C1 C2 H2 . . 127.3 ?
    C4 N3 N4 . . 104.74(19) ?
    C4 N3 Ni1 . . 136.46(17) ?
    N4 N3 Ni1 . . 117.88(15) ?
    N2 C3 C2 . . 106.7(2) ?
    N2 C3 H3 . . 126.6 ?
    C2 C3 H3 . . 126.6 ?
    C6 N4 N3 . . 112.08(19) ?
    C6 N4 C10 . . 128.5(2) ?
    N3 N4 C10 . . 118.97(19) ?
    N3 C4 C5 . . 111.3(2) ?
    N3 C4 H4 . . 124.3 ?
    C5 C4 H4 . . 124.3 ?
    C9 N5 N6 . . 104.52(18) ?
    C9 N5 Ni1 . . 137.45(17) ?
    N6 N5 Ni1 . . 117.85(14) ?
    C6 C5 C4 . . 105.8(2) ?
    C6 C5 H5 . . 127.1 ?
    C4 C5 H5 . . 127.1 ?
    C7 N6 N5 . . 111.63(19) ?
    C7 N6 C10 . 2_667 129.2(2) ?
    N5 N6 C10 . 2_667 119.13(18) ?
    N4 C6 C5 . . 106.1(2) ?
    N4 C6 H6 . . 127.0 ?
    C5 C6 H6 . . 127.0 ?
    N6 C7 C8 . . 106.9(2) ?
    N6 C7 H7 . . 126.6 ?
    C8 C7 H7 . . 126.6 ?
    C7 C8 C9 . . 105.7(2) ?
    C7 C8 H8 . . 127.1 ?
    C9 C8 H8 . . 127.1 ?
    N5 C9 C8 . . 111.2(2) ?
    N5 C9 H9 . . 124.4 ?
    C8 C9 H9 . . 124.4 ?
    N2 C10 N6 . 2_667 111.23(19) ?
    N2 C10 N4 . . 109.41(18) ?
    N6 C10 N4 2_667 . 110.33(18) ?
    N2 C10 H10 . . 108.6 ?
    N6 C10 H10 2_667 . 108.6 ?
    N4 C10 H10 . . 108.6 ?
    C12 Ni2 C12 2_666 . 179.9990(10)
                                   ?
    C12 Ni2 C11 2_666 . 91.72(10) ?
    C12 Ni2 C11 . . 88.28(10) ?
    C12 Ni2 C11 2_666 2_666 88.28(10) ?
    C12 Ni2 C11 . 2_666 91.72(10) ?
    C11 Ni2 C11 . 2_666 179.9990(10)
                                   ?
    N7 C11 Ni2 . . 177.0(2) ?
    N8 C12 Ni2 . . 176.9(2) ?
    H1W O1W H2W . . 103(2) ?
loop_
    _geom_torsion_atom_site_label_1
    _geom_torsion_atom_site_label_2
    _geom_torsion_atom_site_label_3
    _geom_torsion_atom_site_label_4
    _geom_torsion_site_symmetry_1
    _geom_torsion_site_symmetry_2
    _geom_torsion_site_symmetry_3
    _geom_torsion_site_symmetry_4
    _geom_torsion
    _geom_torsion_publ_flag
    N5 Ni1 N1 C1 . . . . 39.3(3) ?
    N5 Ni1 N1 C1 2_667 . . . -140.7(3) ?
    N3 Ni1 N1 C1 . . . . 132.7(3) ?
    N3 Ni1 N1 C1 2_667 . . . -47.3(3) ?
    N5 Ni1 N1 N2 . . . . -137.72(16) ?
    N5 Ni1 N1 N2 2_667 . . . 42.28(16) ?
    N3 Ni1 N1 N2 . . . . -44.30(16) ?
    N3 Ni1 N1 N2 2_667 . . . 135.70(16) ?
    N2 N1 C1 C2 . . . . 0.1(3) ?
    Ni1 N1 C1 C2 . . . . -177.13(18) ?
    C1 N1 N2 C3 . . . . -0.5(3) ?
    Ni1 N1 N2 C3 . . . . 177.41(15) ?
    C1 N1 N2 C10 . . . . -176.0(2) ?
    Ni1 N1 N2 C10 . . . . 1.9(3) ?
    N1 C1 C2 C3 . . . . 0.3(3) ?
    N5 Ni1 N3 C4 . . . . -30.7(3) ?
    N5 Ni1 N3 C4 2_667 . . . 149.3(3) ?
    N1 Ni1 N3 C4 . . . . -125.3(3) ?
    N1 Ni1 N3 C4 2_667 . . . 54.7(3) ?
    N5 Ni1 N3 N4 . . . . 136.29(17) ?
    N5 Ni1 N3 N4 2_667 . . . -43.71(17) ?
    N1 Ni1 N3 N4 . . . . 41.71(16) ?
    N1 Ni1 N3 N4 2_667 . . . -138.29(16) ?
    N1 N2 C3 C2 . . . . 0.7(3) ?
    C10 N2 C3 C2 . . . . 175.7(2) ?
    C1 C2 C3 N2 . . . . -0.6(3) ?
    C4 N3 N4 C6 . . . . 0.9(3) ?
    Ni1 N3 N4 C6 . . . . -169.89(16) ?
    C4 N3 N4 C10 . . . . 173.8(2) ?
    Ni1 N3 N4 C10 . . . . 3.0(3) ?
    N4 N3 C4 C5 . . . . -0.5(3) ?
    Ni1 N3 C4 C5 . . . . 167.67(19) ?
    N3 Ni1 N5 C9 . . . . -44.9(3) ?
    N3 Ni1 N5 C9 2_667 . . . 135.1(3) ?
    N1 Ni1 N5 C9 . . . . 40.5(3) ?
    N1 Ni1 N5 C9 2_667 . . . -139.5(3) ?
    N3 Ni1 N5 N6 . . . . 140.99(16) ?
    N3 Ni1 N5 N6 2_667 . . . -39.01(16) ?
    N1 Ni1 N5 N6 . . . . -133.67(16) ?
    N1 Ni1 N5 N6 2_667 . . . 46.33(16) ?
    N3 C4 C5 C6 . . . . -0.1(3) ?
    C9 N5 N6 C7 . . . . 0.1(3) ?
    Ni1 N5 N6 C7 . . . . 175.99(15) ?
    C9 N5 N6 C10 . . . 2_667 178.2(2) ?
    Ni1 N5 N6 C10 . . . 2_667 -5.9(3) ?
    N3 N4 C6 C5 . . . . -1.0(3) ?
    C10 N4 C6 C5 . . . . -173.0(2) ?
    C4 C5 C6 N4 . . . . 0.6(3) ?
    N5 N6 C7 C8 . . . . -0.2(3) ?
    C10 N6 C7 C8 2_667 . . . -178.1(2) ?
    N6 C7 C8 C9 . . . . 0.2(3) ?
    N6 N5 C9 C8 . . . . 0.0(3) ?
    Ni1 N5 C9 C8 . . . . -174.60(18) ?
    C7 C8 C9 N5 . . . . -0.1(3) ?
    C3 N2 C10 N6 . . . 2_667 123.8(2) ?
    N1 N2 C10 N6 . . . 2_667 -61.6(3) ?
    C3 N2 C10 N4 . . . . -114.1(2) ?
    N1 N2 C10 N4 . . . . 60.6(3) ?
    C6 N4 C10 N2 . . . . 107.9(3) ?
    N3 N4 C10 N2 . . . . -63.7(3) ?
    C6 N4 C10 N6 . . . 2_667 -129.4(2) ?
    N3 N4 C10 N6 . . . 2_667 59.0(3) ?
loop_
    _geom_hbond_atom_site_label_D
    _geom_hbond_atom_site_label_H
    _geom_hbond_atom_site_label_A
    _geom_hbond_site_symmetry_A
    _geom_hbond_distance_DH
    _geom_hbond_distance_HA
    _geom_hbond_distance_DA
    _geom_hbond_angle_DHA
    O1W H1W N8 . 0.83(2) 1.97(2) 2.798(3) 176(3)
    O1W H2W N7 1_455 0.83(2) 1.99(2) 2.815(3) 174(3)
