# Supplementary material for: Bis(tripyrazol-1-ylmethane)nickel(II) tetra­cyanidonickelate(II) dihydrate
Source: Acta Crystallogr Sect E Struct Rep Online. 2009 Nov 7;65(Pt 12):m1530. doi: 10.1107/S1600536809046108 (PMC2971905; doi:10.1107/S1600536809046108)
Supplement: Supplementary file 2 [file e-65-m1530-Isup2.hkl]

# 
# h,k,l, Fc-squared, Fo-squared, sigma(Fo-squared) and status flag 
# 
data_I
_shelx_title ' k09178' 
_shelx_refln_list_code          4 
_shelx_F_calc_maximum      121.98 
_exptl_crystal_F_000       352.00 
_reflns_d_resolution_high  0.7698 
 
loop_ 
 _symmetry_equiv_pos_as_xyz 
 'x, y, z' 
 '-x, -y, -z' 
 
_cell_length_a     8.4840 
_cell_length_b     8.7355 
_cell_length_c    10.7522 
_cell_angle_alpha  75.513 
_cell_angle_beta   75.271 
_cell_angle_gamma  89.253 
 
_shelx_F_squared_multiplier     1.000 
 
loop_ 
 _refln_index_h 
 _refln_index_k 
 _refln_index_l 
 _refln_F_squared_calc 
 _refln_F_squared_meas 
 _refln_F_squared_sigma 
 _refln_observed_status 
   1   0   0     7316.24     7793.12    299.52 o 
   2   0   0       10.70       18.24      0.60 o 
   3   0   0       58.37       47.15      2.20 o 
   4   0   0     4769.13     5552.45    113.72 o 
   5   0   0     1569.28     1684.69     80.29 o 
   6   0   0      754.75      804.19     16.06 o 
   7   0   0      903.51     1060.69     27.91 o 
   8   0   0      175.88      203.51      9.58 o 
   9   0   0      565.15      630.50     29.30 o 
  10   0   0      111.87      100.69     14.42 o 
 -10   1   0      393.51      372.80     36.44 o 
  -9   1   0      479.20      555.39     28.56 o 
  -8   1   0      443.98      525.27     35.44 o 
  -7   1   0      366.67      424.75     10.86 o 
  -6   1   0      444.35      458.74     11.01 o 
  -5   1   0     1244.66     1363.49     24.52 o 
  -4   1   0      613.17      650.71     29.63 o 
  -3   1   0      517.12      561.93     15.02 o 
  -2   1   0     2447.65     2585.63     44.13 o 
  -1   1   0     8441.49     7840.67    212.32 o 
   0   1   0     4974.12     4292.88     80.26 o 
   1   1   0      195.66      219.14      5.41 o 
   2   1   0      719.33      812.15     14.91 o 
   3   1   0     1597.06     1662.31     24.36 o 
   4   1   0      547.80      568.51     21.02 o 
   5   1   0      696.51      734.63     26.03 o 
   6   1   0      977.37     1094.18     27.52 o 
   7   1   0     1272.64     1320.57     48.85 o 
   8   1   0      197.57      204.45     20.82 o 
   9   1   0      435.18      444.97     41.24 o 
  10   1   0       64.88       46.89     13.03 o 
 -10   2   0      285.23      277.90     28.83 o 
  -9   2   0      726.90      854.91     52.46 o 
  -8   2   0      556.50      583.87     28.83 o 
  -7   2   0      806.30      879.49     23.82 o 
  -6   2   0      435.96      455.95     19.22 o 
  -5   2   0      355.30      357.62      9.20 o 
  -4   2   0      331.61      305.47     10.81 o 
  -3   2   0     6444.37     7042.65    127.51 o 
  -2   2   0     8296.88     8398.15    192.30 o 
  -1   2   0      364.98      390.96      8.04 o 
   0   2   0       99.86       99.53      2.11 o 
   1   2   0      257.51      230.57     11.41 o 
   2   2   0     6933.56     7288.29    279.50 o 
   3   2   0     1253.32     1352.74     35.64 o 
   4   2   0     3020.64     3124.29     55.43 o 
   5   2   0     1058.91     1113.66     29.03 o 
   6   2   0     2288.15     2565.75     85.72 o 
   7   2   0     1103.22     1134.09     36.63 o 
   8   2   0      172.70      184.52     10.55 o 
   9   2   0      285.14      292.78     34.44 o 
  10   2   0      316.66      307.67     24.49 o 
 -10   3   0      208.66      206.22     20.42 o 
  -9   3   0      243.80      236.65     16.82 o 
  -8   3   0      593.33      606.24     22.02 o 
  -7   3   0        4.87       10.58      4.59 o 
  -6   3   0      380.96      406.34     20.82 o 
  -5   3   0     2290.64     2551.89     64.54 o 
  -4   3   0     5017.38     5387.09    117.22 o 
  -3   3   0      883.60      815.83     15.41 o 
  -2   3   0       72.81       62.95      5.81 o 
  -1   3   0      591.49      494.61     10.75 o 
   0   3   0     1238.89     1196.92     69.27 o 
   1   3   0     2378.07     2198.75     70.27 o 
   2   3   0     1651.85     1584.43     29.63 o 
   3   3   0     2791.83     3020.85     65.67 o 
   4   3   0     2528.23     2709.86     69.06 o 
   5   3   0     2500.30     2562.74     58.31 o 
   6   3   0      626.10      636.81     24.52 o 
   7   3   0      359.12      369.29     24.03 o 
   8   3   0      181.64      173.68     20.82 o 
   9   3   0      841.52      941.10     40.64 o 
  10   3   0      412.47      466.04     32.69 o 
 -10   4   0      118.99      128.14     32.03 o 
  -9   4   0      558.79      585.02     38.04 o 
  -8   4   0      231.86      241.98     11.73 o 
  -7   4   0       24.64       16.95      6.41 o 
  -6   4   0     1135.87     1221.20     73.08 o 
  -5   4   0     4591.49     4997.02    193.01 o 
  -4   4   0     1614.39     1604.43     42.58 o 
  -3   4   0       90.46       60.86      2.50 o 
  -2   4   0     1063.74     1040.76     24.43 o 
  -1   4   0     2822.30     2712.28     96.70 o 
   0   4   0      977.43      892.77     17.49 o 
   1   4   0     1144.31     1077.55     19.22 o 
   2   4   0      633.15      558.62     12.02 o 
   3   4   0      486.45      358.28      8.56 o 
   4   4   0     2260.61     2266.51     54.69 o 
   5   4   0      508.59      480.47     20.42 o 
   6   4   0       10.64        4.90      6.90 o 
   7   4   0       25.08       13.61      6.01 o 
   8   4   0      922.59      992.13     64.27 o 
   9   4   0      658.24      647.50     29.78 o 
  -9   5   0      132.35       75.28     24.43 o 
  -8   5   0      480.38      497.98     21.21 o 
  -7   5   0      778.23      753.55     27.60 o 
  -6   5   0     1825.45     1927.18    130.34 o 
  -5   5   0      113.99      119.10      8.81 o 
  -4   5   0      670.00      676.75     24.43 o 
  -3   5   0      516.03      492.12     14.01 o 
  -2   5   0     2860.12     2809.88     56.26 o 
  -1   5   0     1089.45     1062.49     49.25 o 
   0   5   0     2156.56     2112.53     46.59 o 
   1   5   0     2256.51     2236.00     89.30 o 
   2   5   0      544.21      501.20     36.44 o 
   3   5   0      388.15      332.35     10.58 o 
   4   5   0      402.52      400.42      9.85 o 
   5   5   0      972.85      976.53     28.53 o 
   6   5   0      178.48      162.92     13.23 o 
   7   5   0      549.09      575.32     51.25 o 
   8   5   0      375.40      393.79     21.15 o 
   9   5   0      276.71      288.82     19.72 o 
  -9   6   0      116.33       74.48     21.62 o 
  -8   6   0      253.61      206.66     15.10 o 
  -7   6   0      284.34      290.63     27.63 o 
  -6   6   0       19.14       22.67      7.81 o 
  -5   6   0       28.72       29.03      3.75 o 
  -4   6   0      466.36      443.68     10.62 o 
  -3   6   0      456.77      413.44     12.41 o 
  -2   6   0      394.89      339.20      7.69 o 
  -1   6   0      896.64      866.96     21.21 o 
   0   6   0     1433.13     1388.87     28.18 o 
   1   6   0     2714.15     2770.85     57.86 o 
   2   6   0      780.18      740.67     24.63 o 
   3   6   0      146.75      152.82     11.81 o 
   4   6   0       24.27       22.11      5.01 o 
   5   6   0     1128.16     1115.28     33.04 o 
   6   6   0     1159.05     1290.60     98.71 o 
   7   6   0      460.01      488.02     28.25 o 
   8   6   0      122.98      137.12     16.74 o 
  -8   7   0      164.77      167.12     15.20 o 
  -7   7   0       66.23       63.33     10.28 o 
  -6   7   0      177.08      184.31     18.62 o 
  -5   7   0      229.96      232.90     11.44 o 
  -4   7   0     1140.90     1183.19     51.45 o 
  -3   7   0      283.77      274.40     16.62 o 
  -2   7   0      870.19      869.79     18.95 o 
  -1   7   0      800.43      829.94     19.07 o 
   0   7   0     1979.56     2039.99    160.17 o 
   1   7   0      429.18      419.62     27.43 o 
   2   7   0      281.51      313.75      9.05 o 
   3   7   0      604.32      603.28     19.15 o 
   4   7   0      792.89      787.10     24.57 o 
   5   7   0      832.12      884.19     33.37 o 
   6   7   0      120.41      123.65     12.51 o 
   7   7   0      270.85      255.35     22.60 o 
  -7   8   0      330.50      349.21     41.24 o 
  -6   8   0      319.25      324.88     28.03 o 
  -5   8   0      302.98      340.46     38.84 o 
  -4   8   0      470.35      437.10     18.76 o 
  -3   8   0      227.02      234.86     13.21 o 
  -2   8   0      115.58      110.47      6.52 o 
  -1   8   0      754.21      772.30     21.50 o 
   0   8   0      485.70      477.01     12.18 o 
   1   8   0       11.95       14.70      3.08 o 
   2   8   0       50.47       35.31      4.81 o 
   3   8   0     1184.72     1247.82     34.80 o 
   4   8   0      539.23      568.76     20.62 o 
   5   8   0      323.44      325.96     21.66 o 
   6   8   0       75.68       58.02     11.40 o 
  -6   9   0      159.49      128.45     14.15 o 
  -5   9   0      279.43      280.35     17.78 o 
  -4   9   0      387.34      423.69     18.81 o 
  -3   9   0      122.20      154.54     10.18 o 
  -2   9   0       40.81       35.21      5.10 o 
  -1   9   0        8.85       14.23      4.71 o 
   0   9   0      142.06      143.13      7.22 o 
   1   9   0      137.36      142.49     20.62 o 
   2   9   0      564.29      615.18     20.42 o 
   3   9   0      196.80      183.89     12.15 o 
   4   9   0      100.95       82.41      8.66 o 
   5   9   0      139.49      102.46     22.42 o 
  -4  10   0      341.75      350.57     16.52 o 
  -3  10   0      363.84      403.91     34.24 o 
  -2  10   0      121.98      135.34     14.42 o 
  -1  10   0      174.07      189.56     10.77 o 
   0  10   0      350.94      357.55     15.95 o 
   1  10   0      630.95      744.47     42.65 o 
   2  10   0      228.69      264.89     14.11 o 
   3  10   0      200.73      190.57     12.38 o 
  -3 -10   1       14.53       22.44     21.02 o 
  -2 -10   1       41.43       40.87      8.96 o 
  -1 -10   1        0.17        2.95      9.06 o 
   0 -10   1      253.53      282.27     13.76 o 
   1 -10   1       52.18       40.06      7.81 o 
   2 -10   1        0.04       -3.90      6.15 o 
   3 -10   1       67.05       69.37      9.86 o 
   4 -10   1        2.12       -8.55      8.55 o 
  -5  -9   1       32.28       46.28     12.12 o 
  -4  -9   1        4.53       12.80     12.41 o 
  -3  -9   1       10.69        3.42      5.67 o 
  -2  -9   1       15.06       16.07      6.18 o 
  -1  -9   1       71.88       60.65      7.05 o 
   0  -9   1       21.24       19.62      4.22 o 
   1  -9   1       31.51       32.09      8.21 o 
   2  -9   1       45.09       44.69      6.33 o 
   3  -9   1        0.03       -0.69      4.61 o 
   4  -9   1       56.80       44.07     11.61 o 
   5  -9   1      104.82      107.16     28.03 o 
   6  -9   1        3.25       -4.34      8.81 o 
  -6  -8   1       40.61       32.43     12.85 o 
  -5  -8   1        4.00        3.19      8.76 o 
  -4  -8   1       22.57       15.48      6.81 o 
  -3  -8   1        2.43        6.56      5.09 o 
  -2  -8   1       22.39       18.34     17.62 o 
  -1  -8   1      312.31      311.72     10.19 o 
   0  -8   1      175.08      170.03      6.80 o 
   1  -8   1       12.44       12.93      3.53 o 
   2  -8   1        0.01       -0.20      4.25 o 
   3  -8   1       90.04       84.12      6.83 o 
   4  -8   1        2.00       -3.57      5.61 o 
   5  -8   1        0.32        3.35      6.54 o 
   6  -8   1       24.01       19.39      9.33 o 
   7  -8   1       11.19       15.71      9.12 o 
  -7  -7   1       18.32       19.60     11.69 o 
  -6  -7   1        0.02       -4.76      9.82 o 
  -5  -7   1        1.60       -8.35      8.35 o 
  -4  -7   1      347.09      331.51     13.92 o 
  -3  -7   1        3.73       -3.19      3.19 o 
  -2  -7   1        0.13        3.58      2.68 o 
  -1  -7   1      430.75      445.07     29.63 o 
   0  -7   1        8.49        7.36      2.68 o 
   1  -7   1      240.79      236.62     24.03 o 
   2  -7   1      124.24      124.68      5.81 o 
   3  -7   1        0.17        2.53      6.61 o 
   4  -7   1       58.23       51.39     10.21 o 
   5  -7   1       79.02       67.59      9.81 o 
   6  -7   1        2.56       -6.06      6.06 o 
   7  -7   1       31.87       30.20      8.47 o 
   8  -7   1       14.87       19.06     10.58 o 
  -8  -6   1        2.55       -0.95      9.73 o 
  -7  -6   1        0.02        8.03     11.63 o 
  -6  -6   1      142.40      150.48     32.43 o 
  -5  -6   1       19.95        7.23      8.81 o 
  -4  -6   1       78.28       61.44      4.50 o 
  -3  -6   1       19.13       22.20      2.96 o 
  -2  -6   1        3.30       -0.24      2.40 o 
  -1  -6   1        6.10        3.27      2.39 o 
   0  -6   1      360.14      370.72      8.15 o 
   1  -6   1        6.67        3.95      2.06 o 
   2  -6   1       40.50       33.10      3.00 o 
   3  -6   1        7.95        5.39      1.80 o 
   4  -6   1      210.97      199.44      7.15 o 
   5  -6   1        3.22        2.16      3.26 o 
   6  -6   1      475.68      454.55     23.22 o 
   7  -6   1      108.54      106.43     10.37 o 
   8  -6   1       23.60       14.73     11.41 o 
   9  -6   1       37.27       30.03     22.02 o 
  -8  -5   1       10.30        2.66      8.55 o 
  -7  -5   1       77.84       65.24     10.94 o 
  -6  -5   1        1.42        9.43      8.01 o 
  -5  -5   1      133.26      126.71     11.01 o 
  -4  -5   1       74.87       60.00      4.60 o 
  -3  -5   1       25.47       13.81      2.11 o 
  -2  -5   1      154.39      153.07      8.21 o 
  -1  -5   1      123.18      142.10      4.22 o 
   0  -5   1      601.95      626.92     11.32 o 
   1  -5   1      444.35      449.96     10.09 o 
   2  -5   1      125.02      118.99      4.81 o 
   3  -5   1       26.99       25.10      3.00 o 
   4  -5   1       45.17       36.24      2.51 o 
   5  -5   1       11.48       11.63      4.00 o 
   6  -5   1      124.53      121.27     14.01 o 
   7  -5   1        2.71       -5.00      5.00 o 
   8  -5   1      112.85      118.59     24.03 o 
   9  -5   1       12.57       18.42     19.62 o 
  -9  -4   1        0.95        8.71     11.41 o 
  -8  -4   1        9.22        9.59      7.35 o 
  -7  -4   1        0.37        0.14      6.21 o 
  -6  -4   1      239.80      200.47     13.23 o 
  -5  -4   1       13.45       15.50      2.80 o 
  -4  -4   1        0.03       -0.13      1.43 o 
  -3  -4   1       28.76       25.89      4.00 o 
  -2  -4   1      101.92      108.04      4.40 o 
  -1  -4   1        3.03        3.96      1.25 o 
   0  -4   1       25.39       20.03      1.60 o 
   1  -4   1       85.67       94.63      2.59 o 
   2  -4   1      550.22      600.72     32.23 o 
   3  -4   1       19.65       13.73      4.00 o 
   4  -4   1      203.25      197.51     13.01 o 
   5  -4   1      364.80      372.00     31.63 o 
   6  -4   1      690.90      680.57     25.83 o 
   7  -4   1       45.69       50.14      6.81 o 
   8  -4   1       56.46       48.97     12.01 o 
   9  -4   1        0.07        3.20      8.41 o 
  10  -4   1        0.00      -20.42     21.22 o 
  -9  -3   1        2.47        7.03      9.01 o 
  -8  -3   1        2.31        3.73      6.64 o 
  -7  -3   1      143.70      127.05      8.13 o 
  -6  -3   1       13.43        7.42      4.98 o 
  -5  -3   1        2.64        3.49      2.36 o 
  -4  -3   1       80.65       73.69      3.09 o 
  -3  -3   1      469.47      488.03     16.82 o 
  -2  -3   1      336.38      376.48     13.01 o 
  -1  -3   1      353.88      347.37     11.41 o 
   0  -3   1      486.98      466.50      8.48 o 
   1  -3   1      127.22      139.40      5.41 o 
   2  -3   1       66.72       66.89      3.80 o 
   3  -3   1      141.62      160.38      4.25 o 
   4  -3   1       90.15       77.68      2.78 o 
   5  -3   1      172.65      179.58     16.02 o 
   6  -3   1      214.39      220.26     26.83 o 
   7  -3   1       12.91       17.97      5.15 o 
   8  -3   1      242.99      240.26     11.85 o 
   9  -3   1        1.08       -4.00     12.41 o 
  10  -3   1        8.97       -6.81      9.61 o 
 -10  -2   1        2.53        8.46     12.45 o 
  -9  -2   1        2.81       -5.75     12.01 o 
  -8  -2   1      130.78      115.86      9.58 o 
  -7  -2   1        0.22        2.15      7.61 o 
  -6  -2   1      371.87      399.55     18.82 o 
  -5  -2   1      394.97      452.46     17.02 o 
  -4  -2   1      323.55      351.54     20.02 o 
  -3  -2   1      108.88      119.99      5.61 o 
  -2  -2   1     1229.49     1232.01     37.24 o 
  -1  -2   1      719.69      684.20     12.61 o 
   0  -2   1        0.22        2.14      0.72 o 
   1  -2   1      236.24      240.02      5.39 o 
   2  -2   1      136.00      149.89      4.40 o 
   3  -2   1      242.18      265.73      6.08 o 
   4  -2   1      322.54      358.38      7.64 o 
   5  -2   1        4.93        0.66      2.00 o 
   6  -2   1        0.07        1.65      2.06 o 
   7  -2   1       15.75       13.40      2.96 o 
   8  -2   1        6.15       -1.28     17.82 o 
   9  -2   1       64.91       55.66     17.22 o 
  10  -2   1       28.12        6.81     13.61 o 
 -10  -1   1       60.54       53.47     12.54 o 
  -9  -1   1       54.34       41.44     11.06 o 
  -8  -1   1       53.23       47.70      6.57 o 
  -7  -1   1        0.70        3.25      4.36 o 
  -6  -1   1       57.74       47.97      5.56 o 
  -5  -1   1       83.05       91.07      4.22 o 
  -4  -1   1        3.71        6.23      1.54 o 
  -3  -1   1      209.54      244.56      6.06 o 
  -2  -1   1       10.94        8.21      0.57 o 
  -1  -1   1     5129.33     4888.20    145.15 o 
   0  -1   1      953.31      796.43     19.42 o 
   1  -1   1     1218.09     1124.01     24.43 o 
   2  -1   1       61.50       64.28      1.98 o 
   3  -1   1      878.95      998.87     18.99 o 
   4  -1   1      202.10      235.91      4.61 o 
   5  -1   1      168.82      194.12      4.40 o 
   6  -1   1       65.21       63.38      4.20 o 
   7  -1   1        1.42       -0.17      1.92 o 
   8  -1   1      234.15      250.80     13.16 o 
   9  -1   1       52.14       27.23     12.81 o 
  10  -1   1        0.29      -10.41     12.81 o 
 -10   0   1       29.46       36.52     13.33 o 
  -9   0   1        2.38        2.50      7.91 o 
  -8   0   1        0.12       -1.67      4.73 o 
  -7   0   1      181.95      166.36      9.56 o 
  -6   0   1       24.12       19.67      3.08 o 
  -5   0   1      892.04      989.44     49.05 o 
  -4   0   1        1.21        5.21      0.74 o 
  -3   0   1      329.94      350.25     20.22 o 
  -2   0   1      330.09      376.49      6.78 o 
  -1   0   1       58.18       59.51      1.33 o 
   0   0   1      249.30      195.99      3.80 o 
   1   0   1     1871.87     1992.89     36.64 o 
   2   0   1     4386.76     4862.73     82.29 o 
   3   0   1      226.67      283.65      6.41 o 
   4   0   1      111.04      115.62      3.40 o 
   5   0   1      203.12      269.37      5.00 o 
   6   0   1       62.50       66.19      2.96 o 
   7   0   1        0.01        0.32      2.40 o 
   8   0   1      300.16      316.20     14.22 o 
   9   0   1        8.16       -0.78      8.94 o 
  10   0   1      291.25      258.08     24.63 o 
 -10   1   1       13.17       10.63     22.62 o 
  -9   1   1       12.93       -4.22      9.99 o 
  -8   1   1      178.62      153.61     14.01 o 
  -7   1   1      229.14      248.42      9.20 o 
  -6   1   1       24.95       21.73      2.06 o 
  -5   1   1      132.26      138.30      4.00 o 
  -4   1   1      165.29      191.40      3.81 o 
  -3   1   1       99.10      103.20      3.80 o 
  -2   1   1     1343.82     1470.57     51.66 o 
  -1   1   1     1761.76     1619.31     28.61 o 
   0   1   1     1569.80     1475.11     71.08 o 
   1   1   1      665.56      648.63     11.32 o 
   2   1   1      185.40      198.50      4.71 o 
   3   1   1        0.27        0.93      0.72 o 
   4   1   1      309.27      349.66      6.61 o 
   5   1   1      268.31      342.16     16.62 o 
   6   1   1        3.16        5.38      1.53 o 
   7   1   1      123.77      138.72      5.76 o 
   8   1   1       77.22       80.58      7.13 o 
   9   1   1       28.25       24.12      7.10 o 
  10   1   1       96.11       92.27     15.10 o 
 -10   2   1        0.00       21.62     15.22 o 
  -9   2   1        1.73       16.02     13.61 o 
  -8   2   1       46.81       42.85     12.41 o 
  -7   2   1      144.68      146.03      6.77 o 
  -6   2   1      127.13      125.78      4.81 o 
  -5   2   1      127.49      131.60      5.26 o 
  -4   2   1      633.61      758.26     33.84 o 
  -3   2   1        2.80        1.10      1.20 o 
  -2   2   1       71.79       88.98      7.81 o 
  -1   2   1     5360.23     5009.54     88.75 o 
   0   2   1      130.97      117.52      6.21 o 
   1   2   1        0.27        1.60      0.60 o 
   2   2   1      875.14     1034.85     20.23 o 
   3   2   1       43.01       52.01      2.30 o 
   4   2   1       29.26       24.41      2.20 o 
   5   2   1       34.06       29.68      2.60 o 
   6   2   1      632.89      707.49     13.76 o 
   7   2   1      139.17      131.43     15.02 o 
   8   2   1        0.05        3.62      4.62 o 
   9   2   1       26.17       19.27      8.16 o 
  10   2   1       67.32       49.01     18.02 o 
 -10   3   1       51.81       24.03     11.21 o 
  -9   3   1        5.81       10.01      8.01 o 
  -8   3   1      305.03      282.70     16.82 o 
  -7   3   1      177.70      193.51      9.21 o 
  -6   3   1      246.97      251.80     12.21 o 
  -5   3   1       27.19       20.06      2.68 o 
  -4   3   1       89.37       88.78      4.43 o 
  -3   3   1       72.41       75.79      3.09 o 
  -2   3   1     2757.15     2816.77    132.34 o 
  -1   3   1       11.93       12.41      1.00 o 
   0   3   1        0.22        0.00      0.67 o 
   1   3   1      206.23      194.10     11.61 o 
   2   3   1       91.48       98.43      3.20 o 
   3   3   1       76.39       86.89      2.83 o 
   4   3   1       13.12       10.01      1.51 o 
   5   3   1      138.91      143.10     10.01 o 
   6   3   1      469.18      449.99     11.40 o 
   7   3   1      142.85      134.94      8.76 o 
   8   3   1       11.80        4.48      5.58 o 
   9   3   1       34.82       23.14      8.75 o 
  10   3   1       20.58       31.05     15.28 o 
  -9   4   1       90.68       86.09     12.81 o 
  -8   4   1       16.08        6.01      5.66 o 
  -7   4   1        4.00        5.58      4.22 o 
  -6   4   1       96.19       89.70      5.36 o 
  -5   4   1       59.09       55.80      4.38 o 
  -4   4   1      165.28      138.16      6.33 o 
  -3   4   1     1112.61     1145.33     76.68 o 
  -2   4   1        1.09       -0.74      0.96 o 
  -1   4   1       42.92       52.53      2.00 o 
   0   4   1        5.14        4.00      1.25 o 
   1   4   1      234.50      269.36      7.21 o 
   2   4   1      680.97      684.08     19.62 o 
   3   4   1      646.25      710.87     18.62 o 
   4   4   1      432.30      378.59     13.21 o 
   5   4   1      325.66      342.70     10.77 o 
   6   4   1      183.57      163.31     15.02 o 
   7   4   1        5.27       12.52      7.69 o 
   8   4   1       44.55       50.43      7.63 o 
   9   4   1       66.20       55.92     10.49 o 
  -9   5   1        3.88        8.81     12.41 o 
  -8   5   1       43.27       29.30      6.54 o 
  -7   5   1       20.08       12.85      4.67 o 
  -6   5   1       30.56       19.83      4.10 o 
  -5   5   1        7.17        6.46      3.76 o 
  -4   5   1       13.44        8.59      3.00 o 
  -3   5   1      232.81      229.76      7.41 o 
  -2   5   1        0.47        1.00      3.00 o 
  -1   5   1      736.31      739.03     34.64 o 
   0   5   1      147.23      138.43      6.41 o 
   1   5   1        9.21        6.77      2.20 o 
   2   5   1      314.20      283.66     13.21 o 
   3   5   1       41.92       52.34      5.01 o 
   4   5   1       97.50       92.79      8.61 o 
   5   5   1       31.82       22.40      4.36 o 
   6   5   1      115.17       88.09      5.92 o 
   7   5   1      140.99      134.20     12.37 o 
   8   5   1       27.19       22.35      7.91 o 
   9   5   1       29.95       33.10     17.82 o 
  -9   6   1       33.23       30.03     24.03 o 
  -8   6   1       31.83       25.83      9.06 o 
  -7   6   1      118.03      108.53     12.61 o 
  -6   6   1      126.37      104.85     10.41 o 
  -5   6   1        1.72       -3.68      3.81 o 
  -4   6   1      290.62      269.72     13.81 o 
  -3   6   1       23.71       17.04      2.39 o 
  -2   6   1       14.00        6.61      1.98 o 
  -1   6   1       70.38       68.41      3.80 o 
   0   6   1       11.66        7.83      1.98 o 
   1   6   1       14.92        9.02      3.80 o 
   2   6   1        0.05        1.93      2.40 o 
   3   6   1       13.98       14.93      4.30 o 
   4   6   1        5.65       -0.51      3.55 o 
   5   6   1        1.86        6.18      4.43 o 
   6   6   1       37.71       29.61      8.81 o 
   7   6   1       51.11       32.58      9.99 o 
   8   6   1       23.85        5.35      9.23 o 
  -8   7   1       87.63       74.47     13.61 o 
  -7   7   1      431.03      432.71     24.03 o 
  -6   7   1       23.69       20.41      6.23 o 
  -5   7   1       17.76       10.33      3.76 o 
  -4   7   1       59.40       49.10      3.75 o 
  -3   7   1      149.33      131.44      7.01 o 
  -2   7   1      155.41      163.70      8.21 o 
  -1   7   1      194.24      205.90      6.65 o 
   0   7   1       36.85       40.63      8.41 o 
   1   7   1      621.81      642.38     15.28 o 
   2   7   1        1.12        0.90      3.40 o 
   3   7   1        3.49        0.99      3.65 o 
   4   7   1       11.40       13.19      5.01 o 
   5   7   1       84.16       72.61      7.18 o 
   6   7   1        2.42       -3.23      7.63 o 
   7   7   1       35.43       46.83     17.22 o 
   8   7   1       11.04       17.34     12.31 o 
  -7   8   1       65.55       27.73     12.22 o 
  -6   8   1       13.72       15.75      7.22 o 
  -5   8   1       31.39       23.99      9.23 o 
  -4   8   1       18.21        7.23      5.55 o 
  -3   8   1      255.66      238.39     11.76 o 
  -2   8   1        0.80       -0.59      3.65 o 
  -1   8   1       23.79       20.59      4.33 o 
   0   8   1       26.44       22.29      3.63 o 
   1   8   1       44.27       36.59      5.21 o 
   2   8   1        1.15        3.57      5.61 o 
   3   8   1      115.82      107.50      9.81 o 
   4   8   1       81.27       51.08      7.05 o 
   5   8   1        3.20       -2.70      7.98 o 
   6   8   1        8.48       13.98     10.59 o 
   7   8   1       18.79       13.86     11.75 o 
  -6   9   1       33.31       38.60      9.99 o 
  -5   9   1       10.34       12.26      9.29 o 
  -4   9   1       40.84       25.44     15.22 o 
  -3   9   1       70.08       65.71     11.81 o 
  -2   9   1       11.43        5.74      7.01 o 
  -1   9   1        0.01        1.32      3.93 o 
   0   9   1        0.16       -4.04      4.04 o 
   1   9   1       10.38       10.17      5.29 o 
   2   9   1       85.97       97.30      8.84 o 
   3   9   1        9.98        5.18      5.29 o 
   4   9   1        2.93       20.59      6.24 o 
   5   9   1        5.88        5.10     12.01 o 
   6   9   1        3.96       18.37     13.48 o 
  -5  10   1       24.89        6.67     10.37 o 
  -4  10   1       11.53       17.22     10.61 o 
  -3  10   1        7.87       -1.60      6.51 o 
  -2  10   1       71.49       69.99      8.44 o 
  -1  10   1        0.31        9.94      5.80 o 
   0  10   1       50.73       53.72      8.41 o 
   1  10   1       13.91        5.53      5.46 o 
   2  10   1       38.47       37.86     10.21 o 
   3  10   1       32.63       45.27      9.11 o 
   4  10   1        0.65        7.39     11.58 o 
  -2  11   1       18.38        3.29      7.79 o 
  -1  11   1       28.41       13.94     15.82 o 
   0  11   1       49.33       40.96     10.15 o 
   1  11   1       11.38        5.26     10.85 o 
  -2 -10   2      153.13      159.85     28.43 o 
  -1 -10   2       77.58       74.75     10.15 o 
   0 -10   2      227.75      213.28     21.62 o 
   1 -10   2      169.45      160.11     15.02 o 
   2 -10   2       47.88       38.90      7.60 o 
   3 -10   2      100.82      111.96     13.02 o 
   4 -10   2       94.79      103.09     48.65 o 
  -4  -9   2      178.20      200.77     17.70 o 
  -3  -9   2      215.89      199.36     13.60 o 
  -2  -9   2      421.98      429.64     19.37 o 
  -1  -9   2      603.43      667.38     23.90 o 
   0  -9   2       70.84       81.04     20.42 o 
   1  -9   2       92.63       99.79     16.02 o 
   2  -9   2      475.70      546.97     17.55 o 
   3  -9   2      519.60      542.05     19.78 o 
   4  -9   2      471.10      550.41     31.43 o 
   5  -9   2      231.55      250.38     14.69 o 
   6  -9   2      149.10      170.26     14.69 o 
  -5  -8   2      211.69      225.46     24.63 o 
  -4  -8   2      376.78      406.58     27.27 o 
  -3  -8   2      348.78      324.19     15.58 o 
  -2  -8   2      628.16      614.47     21.22 o 
  -1  -8   2      186.70      205.00      8.35 o 
   0  -8   2       26.99       30.85      4.67 o 
   1  -8   2      321.38      329.67     10.18 o 
   2  -8   2      655.72      688.06     21.65 o 
   3  -8   2      559.23      591.59     32.63 o 
   4  -8   2      435.73      469.99     16.99 o 
   5  -8   2      469.52      497.72     20.69 o 
   6  -8   2       74.32       74.91     13.69 o 
   7  -8   2       66.61       89.06     23.43 o 
  -6  -7   2      169.71      183.61     18.81 o 
  -5  -7   2      300.32      311.50     21.34 o 
  -4  -7   2      531.07      509.28     19.22 o 
  -3  -7   2      235.22      222.24     10.15 o 
  -2  -7   2       30.17       23.41     11.01 o 
  -1  -7   2      115.10      112.33      5.64 o 
   0  -7   2      205.02      201.69      6.90 o 
   1  -7   2     1542.29     1575.53     34.24 o 
   2  -7   2      316.30      319.41     10.19 o 
   3  -7   2       17.84       18.17      3.75 o 
   4  -7   2       17.52       25.70      5.80 o 
   5  -7   2      614.32      636.26     26.82 o 
   6  -7   2      526.91      583.95     29.63 o 
   7  -7   2      102.53      104.64     11.19 o 
   8  -7   2      276.91      291.11     24.03 o 
  -7  -6   2      213.09      198.80     16.99 o 
  -6  -6   2      686.04      666.50     44.07 o 
  -5  -6   2      348.56      389.73     32.23 o 
  -4  -6   2      630.38      633.66     18.66 o 
  -3  -6   2      155.86      129.18      8.81 o 
  -2  -6   2      667.15      657.71     25.63 o 
  -1  -6   2      736.69      687.68     14.24 o 
   0  -6   2     1558.92     1598.74     31.08 o 
   1  -6   2     2084.26     2146.45     74.48 o 
   2  -6   2     1142.93     1120.46    120.93 o 
   3  -6   2      214.60      230.94      7.91 o 
   4  -6   2       70.70       71.85      6.15 o 
   5  -6   2      549.17      545.62     24.63 o 
   6  -6   2      745.20      791.04     63.07 o 
   7  -6   2      675.14      757.13     42.65 o 
   8  -6   2      577.05      600.00     43.45 o 
   9  -6   2      151.86      154.05     33.84 o 
  -8  -5   2       90.63       79.28     11.70 o 
  -7  -5   2      593.05      566.59     24.43 o 
  -6  -5   2      842.44      829.23     37.14 o 
  -5  -5   2        9.20       10.06      3.80 o 
  -4  -5   2      148.53      128.76      5.19 o 
  -3  -5   2     1724.66     1664.94     49.05 o 
  -2  -5   2     2419.89     2411.07     44.42 o 
  -1  -5   2     2574.45     2541.07     96.10 o 
   0  -5   2      507.97      516.21     10.33 o 
   1  -5   2     1028.94      994.45     23.35 o 
   2  -5   2      248.08      185.88      9.81 o 
   3  -5   2     1500.43     1413.60     25.18 o 
   4  -5   2       41.58       37.19      1.91 o 
   5  -5   2      326.15      323.52     32.84 o 
   6  -5   2      343.53      350.22     23.43 o 
   7  -5   2      488.60      515.15     42.45 o 
   8  -5   2      212.16      227.89     25.63 o 
   9  -5   2       51.41       65.44     15.02 o 
  -8  -4   2      296.70      244.76     15.17 o 
  -7  -4   2      635.27      733.16     52.66 o 
  -6  -4   2      112.71      118.56      7.50 o 
  -5  -4   2      251.26      239.39      7.10 o 
  -4  -4   2     2070.16     1984.57     39.91 o 
  -3  -4   2     2653.05     2761.80     60.06 o 
  -2  -4   2     1226.44     1223.06     24.25 o 
  -1  -4   2      465.61      399.16     10.01 o 
   0  -4   2     2250.27     2124.85     37.41 o 
   1  -4   2      704.35      623.56     11.23 o 
   2  -4   2      543.77      467.98     23.83 o 
   3  -4   2      902.55      857.04     36.44 o 
   4  -4   2      995.00      872.54     53.86 o 
   5  -4   2      737.89      774.38     18.75 o 
   6  -4   2      601.04      620.23     21.02 o 
   7  -4   2      251.97      250.02      9.69 o 
   8  -4   2      166.80      170.89     22.82 o 
   9  -4   2      108.71      113.93     25.23 o 
  10  -4   2      182.28      156.17     26.03 o 
  -9  -3   2      399.99      340.23     25.03 o 
  -8  -3   2      289.71      289.82     15.11 o 
  -7  -3   2        3.10        2.94      6.12 o 
  -6  -3   2       36.10       32.11      5.47 o 
  -5  -3   2      783.20      734.96     26.23 o 
  -4  -3   2     3164.88     3053.67     70.66 o 
  -3  -3   2     1860.57     1793.60     32.78 o 
  -2  -3   2       51.50       88.12      2.68 o 
  -1  -3   2      126.02       74.82      4.20 o 
   0  -3   2     2030.26     2027.77    112.72 o 
   1  -3   2     3796.08     3899.65     70.01 o 
   2  -3   2      931.30      870.53     49.25 o 
   3  -3   2     5387.28     6094.15    143.77 o 
   4  -3   2     2761.43     2807.63     61.67 o 
   5  -3   2     2393.83     2576.43     55.57 o 
   6  -3   2      575.58      575.66     19.62 o 
   7  -3   2      689.37      785.42     23.23 o 
   8  -3   2      102.21      115.28      8.66 o 
   9  -3   2      479.58      559.40     36.44 o 
  10  -3   2      689.28      692.34     60.06 o 
  -9  -2   2      207.32      173.56     18.82 o 
  -8  -2   2      171.25      160.26     11.24 o 
  -7  -2   2      659.24      724.74     45.05 o 
  -6  -2   2      486.22      494.26     16.80 o 
  -5  -2   2     1452.28     1557.78     41.42 o 
  -4  -2   2      230.52      207.17      7.15 o 
  -3  -2   2     1577.49     1457.62     32.09 o 
  -2  -2   2      826.90      729.27     14.31 o 
  -1  -2   2     1062.17     1053.94     18.02 o 
   0  -2   2      595.48      474.61     28.23 o 
   1  -2   2     1213.13     1261.62     23.76 o 
   2  -2   2     6192.41     6029.77    122.73 o 
   3  -2   2     2814.35     3016.07    113.72 o 
   4  -2   2     1306.59     1419.84     75.48 o 
   5  -2   2      510.46      548.60     12.22 o 
   6  -2   2     1811.74     2027.79     44.43 o 
   7  -2   2      166.97      179.82      7.63 o 
   8  -2   2       43.72       45.32      5.76 o 
   9  -2   2      311.77      343.57     26.03 o 
  10  -2   2      736.93      786.84     58.86 o 
  -9  -1   2      181.22      195.30     38.24 o 
  -8  -1   2     1628.60     1662.77     62.96 o 
  -7  -1   2     1235.20     1344.48    135.74 o 
  -6  -1   2     1930.14     2209.29    137.15 o 
  -5  -1   2     1008.83     1016.48     27.23 o 
  -4  -1   2      548.90      521.33     14.82 o 
  -3  -1   2     2446.20     2495.91    129.74 o 
  -2  -1   2     4460.94     4569.65    249.07 o 
  -1  -1   2     1907.95     1791.02     30.13 o 
   0  -1   2      381.48      373.09     29.83 o 
   1  -1   2     8042.73     7794.69    270.69 o 
   2  -1   2     5258.72     5299.30    141.15 o 
   3  -1   2      387.94      370.67      7.91 o 
   4  -1   2       42.95       21.99      2.40 o 
   5  -1   2      671.49      698.68     24.83 o 
   6  -1   2     1597.64     1795.50     49.05 o 
   7  -1   2     1844.31     2096.19     48.05 o 
   8  -1   2      594.45      665.97     26.35 o 
   9  -1   2      284.08      295.92     28.03 o 
  10  -1   2      187.29      201.01     28.83 o 
 -10   0   2       54.11       42.37     15.68 o 
  -9   0   2      585.57      610.46     52.86 o 
  -8   0   2     1435.28     1635.33    137.95 o 
  -7   0   2      477.22      511.87     18.24 o 
  -6   0   2      116.43      108.92      6.66 o 
  -5   0   2     1134.54     1078.08     82.09 o 
  -4   0   2      366.76      300.18     26.43 o 
  -3   0   2     3142.03     3352.31     67.47 o 
  -2   0   2      357.36      310.96      6.44 o 
  -1   0   2     4051.90     4052.57    144.95 o 
   0   0   2      337.07      363.95     12.81 o 
   1   0   2     4726.15     4582.24    131.94 o 
   2   0   2       41.46       26.29      1.20 o 
   3   0   2        5.97       10.65      1.60 o 
   4   0   2      850.04      925.74     15.78 o 
   5   0   2      523.39      540.63     22.02 o 
   6   0   2     1754.39     2155.56     43.05 o 
   7   0   2      838.38      973.04     20.35 o 
   8   0   2     1423.53     1631.43     46.68 o 
   9   0   2      199.38      212.20     14.42 o 
  10   0   2      416.43      459.29     43.65 o 
 -10   1   2      158.13      162.77     16.19 o 
  -9   1   2      193.95      182.40     22.42 o 
  -8   1   2      472.79      543.70     28.40 o 
  -7   1   2      139.78      138.63      9.03 o 
  -6   1   2      749.31      755.96     41.24 o 
  -5   1   2     1081.07     1114.13     27.42 o 
  -4   1   2     1260.21     1293.74     28.81 o 
  -3   1   2     1035.44     1068.81     19.96 o 
  -2   1   2     5394.75     5893.59    181.99 o 
  -1   1   2     9506.43     9326.54    171.28 o 
   0   1   2     4819.42     4497.77    125.53 o 
   1   1   2     5458.90     5565.85    108.90 o 
   2   1   2      873.27      897.05     31.83 o 
   3   1   2      103.48      106.65      2.96 o 
   4   1   2     3197.53     3669.21     75.08 o 
   5   1   2     3977.42     4756.71     81.40 o 
   6   1   2      919.92     1085.51     45.05 o 
   7   1   2      103.11      103.71      4.90 o 
   8   1   2      633.26      721.41     27.90 o 
   9   1   2      392.80      474.01     19.97 o 
  10   1   2      139.16      151.88     14.25 o 
 -10   2   2      323.58      310.73     23.22 o 
  -9   2   2       12.24       11.78      7.60 o 
  -8   2   2       39.90       34.32      7.87 o 
  -7   2   2      542.48      567.12     25.83 o 
  -6   2   2     1060.85     1073.21     74.28 o 
  -5   2   2      981.73     1013.57     24.53 o 
  -4   2   2     1403.96     1539.18     37.74 o 
  -3   2   2     5803.60     6625.97    230.85 o 
  -2   2   2     1760.55     1801.21     29.43 o 
  -1   2   2     2237.06     2081.80     36.88 o 
   0   2   2      603.53      511.04      9.77 o 
   1   2   2    14878.10    16478.70    429.58 o 
   2   2   2     2456.67     2654.78     73.48 o 
   3   2   2     2334.18     2450.46     76.08 o 
   4   2   2     1010.43     1119.76     19.93 o 
   5   2   2     1236.51     1356.50     31.23 o 
   6   2   2      878.46      975.74     19.45 o 
   7   2   2      452.12      496.97     19.62 o 
   8   2   2      690.07      775.37     39.64 o 
   9   2   2        2.85       -3.74      9.61 o 
  10   2   2      265.17      298.05     28.03 o 
  -9   3   2      299.98      282.30     22.02 o 
  -8   3   2      368.47      341.56     22.42 o 
  -7   3   2      830.88      888.87     30.00 o 
  -6   3   2      113.48      104.87     10.61 o 
  -5   3   2      233.33      214.12      8.81 o 
  -4   3   2     2847.28     3036.79    112.92 o 
  -3   3   2     1891.31     1913.88     51.05 o 
  -2   3   2      203.17      149.80      5.81 o 
  -1   3   2      247.00      286.54      8.41 o 
   0   3   2      342.15      289.88      5.36 o 
   1   3   2      776.89      755.64     41.04 o 
   2   3   2     7253.98     7526.86    137.82 o 
   3   3   2     2664.76     2905.40     43.80 o 
   4   3   2      381.87      316.14     16.02 o 
   5   3   2      206.79      174.51      5.97 o 
   6   3   2     1526.79     1701.40     51.05 o 
   7   3   2      652.80      715.05     34.24 o 
   8   3   2      165.84      155.16      9.42 o 
   9   3   2       68.30       63.34      8.08 o 
  10   3   2      534.05      526.73     28.65 o 
  -9   4   2      465.11      461.29     28.03 o 
  -8   4   2      673.05      656.70     34.04 o 
  -7   4   2      570.49      590.08     20.56 o 
  -6   4   2      150.82      177.25     20.82 o 
  -5   4   2      720.75      706.44     25.63 o 
  -4   4   2     1348.79     1295.27     71.48 o 
  -3   4   2      686.58      668.53     32.23 o 
  -2   4   2      190.39      140.17      3.40 o 
  -1   4   2     1368.58     1304.85     23.76 o 
   0   4   2     2124.20     2039.71     39.04 o 
   1   4   2     2305.55     2387.77    116.12 o 
   2   4   2     1521.02     1731.38     33.06 o 
   3   4   2     2946.66     3200.78     93.10 o 
   4   4   2     1590.70     1778.95    133.54 o 
   5   4   2     2331.78     2489.86     58.80 o 
   6   4   2      863.12      932.62     22.51 o 
   7   4   2      420.04      435.61     20.12 o 
   8   4   2      458.84      535.80     25.83 o 
   9   4   2      586.66      659.73     29.76 o 
  10   4   2      473.33      514.75     27.60 o 
  -9   5   2      233.69      191.40     19.62 o 
  -8   5   2      103.68       84.09     12.01 o 
  -7   5   2      764.27      794.67     28.73 o 
  -6   5   2      145.69      124.34     13.01 o 
  -5   5   2      557.84      553.53     18.02 o 
  -4   5   2      557.94      513.68     15.46 o 
  -3   5   2     1171.41     1153.71     48.45 o 
  -2   5   2      584.17      495.65     10.81 o 
  -1   5   2     1343.92     1265.13     39.64 o 
   0   5   2     2705.05     2784.83     50.54 o 
   1   5   2      144.99      118.55      9.01 o 
   2   5   2     1087.15     1041.41    104.71 o 
   3   5   2      766.04      698.62     34.24 o 
   4   5   2     1259.61     1203.61     31.81 o 
   5   5   2      133.87      143.77      9.61 o 
   6   5   2      517.59      533.99     28.23 o 
   7   5   2      340.21      314.93     17.83 o 
   8   5   2      441.35      429.90     23.36 o 
   9   5   2      408.37      371.88     20.17 o 
  -8   6   2      443.41      453.68     27.63 o 
  -7   6   2      690.90      727.30     24.34 o 
  -6   6   2      386.13      365.86     15.00 o 
  -5   6   2      499.54      491.95     68.07 o 
  -4   6   2      560.98      572.41     21.62 o 
  -3   6   2     1645.19     1599.27     36.88 o 
  -2   6   2     2149.81     2133.93     43.19 o 
  -1   6   2     1298.93     1349.97     25.55 o 
   0   6   2      340.06      308.96     11.01 o 
   1   6   2      270.61      240.12      6.59 o 
   2   6   2     1398.99     1358.96     28.65 o 
   3   6   2      316.94      301.57     11.44 o 
   4   6   2        3.26       -1.07      3.81 o 
   5   6   2      293.19      282.49     11.93 o 
   6   6   2      972.02      947.43     90.70 o 
   7   6   2      397.54      418.19     43.65 o 
   8   6   2       26.96       12.63      9.73 o 
   9   6   2      422.51      462.99     23.82 o 
  -8   7   2       78.74       76.43     11.81 o 
  -7   7   2      202.60      148.24     14.19 o 
  -6   7   2      214.01      200.34     10.58 o 
  -5   7   2      546.40      584.16     21.55 o 
  -4   7   2       49.50       43.42      8.01 o 
  -3   7   2     1012.80      999.56     30.32 o 
  -2   7   2      450.96      464.10     21.22 o 
  -1   7   2      391.41      391.09     11.54 o 
   0   7   2      804.32      779.95     19.78 o 
   1   7   2     1639.13     1681.08     32.23 o 
   2   7   2      744.42      801.26     37.84 o 
   3   7   2       11.38        0.75      4.12 o 
   4   7   2      465.33      470.10     18.95 o 
   5   7   2      747.78      715.90     27.49 o 
   6   7   2     1458.58     1451.73     61.34 o 
   7   7   2      241.52      216.63     15.95 o 
   8   7   2      137.34      135.46     18.37 o 
  -7   8   2       13.64       13.61     12.81 o 
  -6   8   2      116.24      121.99     22.42 o 
  -5   8   2      269.92      276.41     15.19 o 
  -4   8   2      380.06      408.94     24.28 o 
  -3   8   2      296.53      275.54     21.82 o 
  -2   8   2      133.95      121.78      6.83 o 
  -1   8   2      218.13      225.75     21.02 o 
   0   8   2     1128.18     1241.68     90.30 o 
   1   8   2      807.18      845.71     23.44 o 
   2   8   2      382.09      398.10     14.62 o 
   3   8   2      327.81      318.44     14.79 o 
   4   8   2      791.75      813.73     31.43 o 
   5   8   2      183.57      172.50     12.41 o 
   6   8   2      213.73      222.78     18.42 o 
   7   8   2      269.91      286.22     23.82 o 
  -6   9   2      146.15      141.73     15.22 o 
  -5   9   2      231.81      227.85     16.34 o 
  -4   9   2      130.85      143.80     12.86 o 
  -3   9   2      604.60      556.19     43.65 o 
  -2   9   2      553.45      595.60     24.99 o 
  -1   9   2      312.34      349.10     18.22 o 
   0   9   2       64.72       64.69      5.47 o 
   1   9   2      540.72      572.37     18.30 o 
   2   9   2      655.70      643.91     34.64 o 
   3   9   2      608.87      687.69     23.95 o 
   4   9   2      541.07      552.11     22.42 o 
   5   9   2      111.74      111.46     14.43 o 
   6   9   2      107.45      103.79     15.92 o 
  -5  10   2       12.56       10.24     29.83 o 
  -4  10   2      102.33       98.92     12.42 o 
  -3  10   2      214.45      232.68     16.96 o 
  -2  10   2      175.23      188.66     13.76 o 
  -1  10   2       13.76       23.22      7.08 o 
   0  10   2       58.88       54.53      7.35 o 
   1  10   2      293.68      288.33     15.02 o 
   2  10   2      265.56      272.93     17.04 o 
   3  10   2       66.03       57.75      9.61 o 
   4  10   2      163.62      157.48     15.22 o 
  -2  11   2       35.42       44.73     11.44 o 
  -1  11   2      138.73      118.53     11.46 o 
   0  11   2      199.16      177.99     11.73 o 
   1  11   2      189.87      172.93     12.56 o 
   2  11   2      153.67      140.22     12.49 o 
   0 -10   3        1.68        1.16     12.21 o 
   1 -10   3       24.31       24.58      8.21 o 
   2 -10   3        7.15        6.48      7.01 o 
  -3  -9   3       46.62       23.92     23.83 o 
  -2  -9   3       21.77       11.32      7.98 o 
  -1  -9   3        0.37       -4.67      7.52 o 
   0  -9   3       25.20       14.00      7.18 o 
   1  -9   3        3.78        1.24      4.67 o 
   2  -9   3        2.03        2.28      4.95 o 
   3  -9   3        7.54        3.13      5.85 o 
   4  -9   3        0.03        3.66     10.81 o 
   5  -9   3       12.66       11.81      8.21 o 
  -5  -8   3       25.84       22.98     12.02 o 
  -4  -8   3       12.32       21.02      9.34 o 
  -3  -8   3        7.44        5.38      6.87 o 
  -2  -8   3        0.71       -2.98      4.94 o 
  -1  -8   3       45.15       35.06      6.41 o 
   0  -8   3        0.73        3.40      5.81 o 
   1  -8   3       54.39       52.73      5.23 o 
   2  -8   3      161.76      143.34      7.35 o 
   3  -8   3      153.10      131.87      7.18 o 
   4  -8   3        0.39        5.41      6.44 o 
   5  -8   3        2.78        3.60      6.73 o 
   6  -8   3        1.06        6.63      8.76 o 
   7  -8   3        0.31        2.60      8.49 o 
  -6  -7   3        0.36      -10.81     10.81 o 
  -5  -7   3        1.24       -3.87      8.89 o 
  -4  -7   3       18.51       18.78      7.50 o 
  -3  -7   3        0.29        2.59      4.82 o 
  -2  -7   3        8.56        3.80      3.46 o 
  -1  -7   3        0.29       -1.91      3.65 o 
   0  -7   3       30.17       25.35      3.65 o 
   1  -7   3      108.22       95.49     14.01 o 
   2  -7   3      238.57      240.41      9.17 o 
   3  -7   3        1.90        0.66      4.60 o 
   4  -7   3       27.77       22.89      5.93 o 
   5  -7   3       68.13       53.11      8.41 o 
   6  -7   3      120.38      117.71     15.22 o 
   7  -7   3        2.52        4.16      6.90 o 
   8  -7   3       12.72       11.61      9.26 o 
  -7  -6   3       25.32       22.82      8.56 o 
  -6  -6   3       12.37        8.62      8.89 o 
  -5  -6   3        5.60        6.30      7.09 o 
  -4  -6   3       11.14        8.41      4.81 o 
  -3  -6   3        0.01       -1.87      3.46 o 
  -2  -6   3       87.91       91.76      4.90 o 
  -1  -6   3        0.45       -2.73      2.73 o 
   0  -6   3      140.44      129.01      6.01 o 
   1  -6   3        1.32        3.09      0.78 o 
   2  -6   3       16.94       14.54      4.00 o 
   3  -6   3       69.07       60.96      4.71 o 
   4  -6   3      114.86       97.14      7.22 o 
   5  -6   3       30.70       36.40      5.38 o 
   6  -6   3      116.07      102.55     10.21 o 
   7  -6   3        2.84       -3.74      6.33 o 
   8  -6   3       13.51       21.80      9.62 o 
   9  -6   3        2.04        6.26     10.42 o 
  -7  -5   3       16.03        6.38      8.92 o 
  -6  -5   3       49.11       28.78      6.44 o 
  -5  -5   3        2.95        8.27      6.16 o 
  -4  -5   3        4.36        1.83      2.73 o 
  -3  -5   3      832.42      766.07     25.23 o 
  -2  -5   3       46.53       43.15      6.01 o 
  -1  -5   3        0.23        0.91      2.11 o 
   0  -5   3        1.35       -1.70      1.70 o 
   1  -5   3        9.55       10.37      2.20 o 
   2  -5   3        4.54        6.75      2.96 o 
   3  -5   3        0.24       -0.24      2.39 o 
   4  -5   3      320.80      315.40     11.01 o 
   5  -5   3       36.49       27.88      5.23 o 
   6  -5   3       21.79       11.14      5.81 o 
   7  -5   3       55.91       41.73     10.41 o 
   8  -5   3      120.02      127.42     13.01 o 
   9  -5   3       15.77       16.82      8.34 o 
  -8  -4   3        0.52        1.84      8.61 o 
  -7  -4   3        0.34       -2.03      7.98 o 
  -6  -4   3       40.56       41.84      5.10 o 
  -5  -4   3      157.73      155.19      8.75 o 
  -4  -4   3        2.31        1.12      2.40 o 
  -3  -4   3      438.41      454.06     11.03 o 
  -2  -4   3      575.68      636.88     12.98 o 
  -1  -4   3        7.99        5.61      1.92 o 
   0  -4   3      330.97      364.30     16.42 o 
   1  -4   3       10.04        7.73      2.20 o 
   2  -4   3       40.87       38.94      3.40 o 
   3  -4   3       30.39       26.73      2.83 o 
   4  -4   3       36.56       24.93      3.26 o 
   5  -4   3      209.69      219.18      8.01 o 
   6  -4   3      110.22       87.92      4.79 o 
   7  -4   3       13.23       13.04     10.01 o 
   8  -4   3        5.22        4.76      6.72 o 
   9  -4   3       47.57       40.39     11.61 o 
  10  -4   3       22.33       -7.21     13.21 o 
  -8  -3   3       67.51       57.58     10.19 o 
  -7  -3   3      123.05      132.11     15.02 o 
  -6  -3   3      226.86      199.09      9.33 o 
  -5  -3   3       47.43       34.54      6.81 o 
  -4  -3   3      245.45      221.89      6.65 o 
  -3  -3   3       47.71       49.25      6.41 o 
  -2  -3   3        1.74        1.65      1.25 o 
  -1  -3   3       45.93       55.89      2.27 o 
   0  -3   3        3.93        3.66      1.40 o 
   1  -3   3      603.14      681.50     12.81 o 
   2  -3   3       53.25       59.89      2.39 o 
   3  -3   3       15.75       12.70      1.10 o 
   4  -3   3       64.50       60.34      3.36 o 
   5  -3   3      216.36      237.28     14.42 o 
   6  -3   3      218.89      206.46     27.83 o 
   7  -3   3      114.07       96.21      8.61 o 
   8  -3   3        1.55       11.63      5.81 o 
   9  -3   3      420.16      444.09     22.44 o 
  10  -3   3       33.53        9.21     22.02 o 
  -9  -2   3        5.81        8.87     11.03 o 
  -8  -2   3        4.56        4.52      5.92 o 
  -7  -2   3       22.07       15.42      5.38 o 
  -6  -2   3        8.84        4.32      3.93 o 
  -5  -2   3      118.44      104.51     11.61 o 
  -4  -2   3       28.48       35.23      5.01 o 
  -3  -2   3      847.31      913.90     18.51 o 
  -2  -2   3      248.77      274.23      7.41 o 
  -1  -2   3      474.44      489.47     19.42 o 
   0  -2   3     1622.22     1572.21     82.09 o 
   1  -2   3      406.98      441.67     23.22 o 
   2  -2   3       47.11       52.03      1.82 o 
   3  -2   3       15.65       13.12      1.80 o 
   4  -2   3      127.08      152.01      4.60 o 
   5  -2   3       53.76       62.12      3.36 o 
   6  -2   3       38.48       27.39      2.96 o 
   7  -2   3      109.72       97.54      5.47 o 
   8  -2   3        6.58       -1.06      7.41 o 
   9  -2   3        1.40        2.17      5.92 o 
  10  -2   3        0.71        1.60     20.42 o 
  -9  -1   3       27.74       28.57     11.92 o 
  -8  -1   3      140.65      122.51      9.95 o 
  -7  -1   3       87.78       82.74      6.93 o 
  -6  -1   3      295.64      266.25     11.03 o 
  -5  -1   3       14.55       13.27      3.11 o 
  -4  -1   3       33.95       32.77      1.79 o 
  -3  -1   3       32.86       29.63      1.63 o 
  -2  -1   3       55.79       58.16      2.40 o 
  -1  -1   3      313.37      316.43      5.68 o 
   0  -1   3       59.48       70.07      1.63 o 
   1  -1   3        8.54       13.23      0.85 o 
   2  -1   3       84.59       94.52      2.27 o 
   3  -1   3       30.76       29.98      6.21 o 
   4  -1   3       41.02       36.04      2.30 o 
   5  -1   3        3.93        7.75      1.54 o 
   6  -1   3       95.35       94.88     10.21 o 
   7  -1   3        0.93        4.40      5.61 o 
   8  -1   3        6.33        6.78      4.22 o 
   9  -1   3       68.57       75.28     18.82 o 
  10  -1   3       25.19        2.00     18.42 o 
  -9   0   3       60.63       60.62     18.22 o 
  -8   0   3        8.73        8.62      7.87 o 
  -7   0   3       86.11       67.67      6.81 o 
  -6   0   3      106.08       95.84      7.21 o 
  -5   0   3       48.49       48.13      5.81 o 
  -4   0   3      146.13      156.60      3.90 o 
  -3   0   3      249.43      253.87      5.10 o 
  -2   0   3     1616.49     1815.74    104.31 o 
  -1   0   3     1023.55     1040.46     17.22 o 
   0   0   3      919.41      929.07     25.43 o 
   1   0   3     2264.18     2075.91     38.30 o 
   2   0   3     4608.54     4920.80    131.54 o 
   3   0   3      264.62      291.11     16.02 o 
   4   0   3      349.68      404.05      8.63 o 
   5   0   3      368.35      444.10     13.01 o 
   6   0   3      245.43      277.95      8.12 o 
   7   0   3      163.05      164.20     17.82 o 
   8   0   3        6.61       15.51      4.61 o 
   9   0   3       11.11       -6.01     12.41 o 
  10   0   3       15.31        4.81     10.41 o 
  11   0   3      129.23      136.95     27.23 o 
  -9   1   3       45.37       30.83     19.02 o 
  -8   1   3       17.73       20.93      7.77 o 
  -7   1   3        5.95        4.26      5.61 o 
  -6   1   3      146.90      158.82      4.98 o 
  -5   1   3        7.22        3.30      3.00 o 
  -4   1   3        6.23        4.26      3.00 o 
  -3   1   3      468.55      508.62     27.43 o 
  -2   1   3      308.66      361.57     17.22 o 
  -1   1   3      499.50      545.34     10.46 o 
   0   1   3     9775.20     9136.13    390.62 o 
   1   1   3     1417.06     1442.44     65.67 o 
   2   1   3     2404.26     2584.53     49.19 o 
   3   1   3       67.89       70.75      2.30 o 
   4   1   3      743.36      844.46     12.25 o 
   5   1   3        7.64        6.32      1.75 o 
   6   1   3        1.64        5.35      2.42 o 
   7   1   3      130.41      158.99     10.41 o 
   8   1   3        3.75        4.57      8.41 o 
   9   1   3      247.32      240.93     14.82 o 
  10   1   3        4.01       -2.00     12.41 o 
  -9   2   3       15.94        1.17     12.41 o 
  -8   2   3       91.71      103.08     15.22 o 
  -7   2   3        4.15        3.81      8.21 o 
  -6   2   3        0.12        0.09      2.54 o 
  -5   2   3      177.72      194.39      6.33 o 
  -4   2   3        0.31       -0.95      1.70 o 
  -3   2   3       55.69       63.19      4.00 o 
  -2   2   3      102.33       89.74      2.55 o 
  -1   2   3      693.72      711.13     14.41 o 
   0   2   3     1905.37     1818.45     35.11 o 
   1   2   3       63.76       63.45      3.20 o 
   2   2   3      378.58      377.32     24.63 o 
   3   2   3       80.03       82.56      3.00 o 
   4   2   3     1550.40     1828.35     31.04 o 
   5   2   3       17.24       18.51      3.20 o 
   6   2   3       19.07       16.61      2.63 o 
   7   2   3      178.91      195.81      8.75 o 
   8   2   3       29.53       20.19      8.21 o 
   9   2   3        5.02        1.72      6.35 o 
  10   2   3      141.97      113.67     16.55 o 
  -9   3   3       16.95       29.23     10.41 o 
  -8   3   3        5.33        3.20      7.61 o 
  -7   3   3        0.05       -3.03      3.03 o 
  -6   3   3       94.24       88.17      5.18 o 
  -5   3   3       19.00       15.42      2.20 o 
  -4   3   3        5.15        5.23      3.80 o 
  -3   3   3       35.62       27.41      3.20 o 
  -2   3   3      276.10      299.39     11.21 o 
  -1   3   3       98.02       94.75      2.83 o 
   0   3   3      899.26      928.39     31.23 o 
   1   3   3      204.75      195.40      4.81 o 
   2   3   3       12.45        8.43      0.85 o 
   3   3   3        2.73        4.67      1.20 o 
   4   3   3      213.80      231.08      6.93 o 
   5   3   3       66.46       67.04      2.95 o 
   6   3   3       16.22       13.96      5.21 o 
   7   3   3       24.92       12.24      5.46 o 
   8   3   3       77.05       65.85     13.81 o 
   9   3   3       75.27       59.73      9.81 o 
  10   3   3      124.58      109.17     13.19 o 
  -9   4   3       30.56       28.83     13.21 o 
  -8   4   3       19.48       16.42     11.21 o 
  -7   4   3      246.43      236.05     10.02 o 
  -6   4   3        0.65       -2.64      3.45 o 
  -5   4   3      586.29      595.71     22.39 o 
  -4   4   3      462.21      477.59     32.23 o 
  -3   4   3      108.40      109.58      4.04 o 
  -2   4   3        0.00        1.82      1.25 o 
  -1   4   3      620.79      660.30     16.82 o 
   0   4   3      197.04      193.64      6.01 o 
   1   4   3      300.26      321.83      9.21 o 
   2   4   3       70.42       80.65      3.60 o 
   3   4   3      234.57      269.69     14.82 o 
   4   4   3       52.37       61.04      5.00 o 
   5   4   3        2.88        2.70      0.79 o 
   6   4   3      341.58      342.13      9.91 o 
   7   4   3        0.99        2.16      4.00 o 
   8   4   3        2.18       -3.20      9.21 o 
   9   4   3       62.65       46.63      9.51 o 
  10   4   3        2.48        8.14     10.31 o 
  -9   5   3        0.04       10.01     13.21 o 
  -8   5   3       10.09        9.61     11.61 o 
  -7   5   3       61.81       56.94      6.49 o 
  -6   5   3       13.50       10.89      4.22 o 
  -5   5   3      632.95      601.20     21.55 o 
  -4   5   3        0.32        1.60      3.65 o 
  -3   5   3        6.07        7.07      4.60 o 
  -2   5   3       95.53      107.47      3.81 o 
  -1   5   3      286.47      282.75      7.30 o 
   0   5   3      322.99      332.44      7.69 o 
   1   5   3        0.03        1.52      1.40 o 
   2   5   3        1.21        1.16      1.40 o 
   3   5   3      259.30      285.00     13.41 o 
   4   5   3       26.30       23.71      3.46 o 
   5   5   3        0.07       -3.11      3.76 o 
   6   5   3       50.79       40.77      5.39 o 
   7   5   3      465.65      445.59     19.48 o 
   8   5   3        1.42       -1.54      8.56 o 
   9   5   3        0.52        6.21      7.26 o 
  -8   6   3       21.01       12.01      8.81 o 
  -7   6   3       30.02        8.76      6.25 o 
  -6   6   3       24.88       16.75      4.38 o 
  -5   6   3       78.65       70.96      8.94 o 
  -4   6   3      105.32       92.40      8.61 o 
  -3   6   3        1.82       -0.55      2.21 o 
  -2   6   3        3.99        2.53      2.21 o 
  -1   6   3        3.29        3.73      1.82 o 
   0   6   3       87.39       85.68      3.63 o 
   1   6   3      229.62      245.91      6.49 o 
   2   6   3        0.06        1.54      1.16 o 
   3   6   3      202.30      193.98      9.81 o 
   4   6   3      149.34      152.93      6.96 o 
   5   6   3      304.92      283.12     11.24 o 
   6   6   3       18.70       26.73     10.41 o 
   7   6   3       42.82       22.05     24.03 o 
   8   6   3        6.11       13.18      9.63 o 
   9   6   3        1.68       -3.25      7.93 o 
  -8   7   3        0.70       13.61     17.22 o 
  -7   7   3        1.62        2.91     11.01 o 
  -6   7   3       31.13       32.68      7.21 o 
  -5   7   3      102.58       98.23      7.48 o 
  -4   7   3      120.13      126.45     34.04 o 
  -3   7   3        6.32        6.34      2.68 o 
  -2   7   3      333.46      331.55     10.26 o 
  -1   7   3      133.54      137.54     18.42 o 
   0   7   3        3.15        4.45      2.36 o 
   1   7   3       80.49       74.88      3.90 o 
   2   7   3       13.84       12.60      2.20 o 
   3   7   3       25.68       16.31      3.65 o 
   4   7   3        1.94       -0.61      9.61 o 
   5   7   3        1.65       -4.71      4.71 o 
   6   7   3       94.49       92.19     18.02 o 
   7   7   3        5.97        8.44      9.01 o 
   8   7   3        1.55        5.70     11.73 o 
  -7   8   3        0.01       12.26      9.50 o 
  -6   8   3       10.38       11.56     10.59 o 
  -5   8   3        2.55        1.00      7.36 o 
  -4   8   3        6.30        0.28      4.79 o 
  -3   8   3        1.29       -2.80      3.65 o 
  -2   8   3        0.00       -0.57      3.60 o 
  -1   8   3       24.30       18.93      7.01 o 
   0   8   3        7.32        3.24      3.17 o 
   1   8   3       40.38       40.31      5.23 o 
   2   8   3       31.17       30.05      5.33 o 
   3   8   3        0.03       -2.23      4.79 o 
   4   8   3        6.83        3.68      5.61 o 
   5   8   3       75.29       64.16      8.47 o 
   6   8   3       16.41       19.46      8.18 o 
   7   8   3        6.06        1.98      8.89 o 
  -6   9   3       18.15        9.61     11.33 o 
  -5   9   3        0.98        1.00      8.78 o 
  -4   9   3        8.10        3.36      9.09 o 
  -3   9   3        1.24       -5.86      7.87 o 
  -2   9   3      117.71      102.79      7.30 o 
  -1   9   3        5.56       -2.15      3.70 o 
   0   9   3       21.77       18.26      4.89 o 
   1   9   3       38.92       40.29      6.51 o 
   2   9   3      466.84      518.31     22.89 o 
   3   9   3       13.28        7.30      7.50 o 
   4   9   3        6.41        4.46      7.03 o 
   5   9   3        4.74        1.49      6.15 o 
   6   9   3        0.51       -8.94      8.94 o 
  -4  10   3       12.50       14.78      8.18 o 
  -3  10   3        4.89       -5.24     10.66 o 
  -2  10   3       42.62       30.35     20.62 o 
  -1  10   3       14.87       18.59      6.73 o 
   0  10   3        0.15        1.57      6.65 o 
   1  10   3       16.33       14.75      7.47 o 
   2  10   3        0.14       13.67      8.27 o 
   3  10   3        4.59        0.11     14.62 o 
   4  10   3       13.02       19.97      9.29 o 
   5  10   3        1.66       -5.21     13.61 o 
  -2  11   3       34.39       27.88     12.36 o 
  -1  11   3        4.88        1.14     14.62 o 
   0  11   3        0.01       -2.10     12.21 o 
   1  11   3       37.73       18.02     15.22 o 
   2  11   3       22.37       17.22     13.61 o 
  -2  -9   4      345.62      362.07     36.04 o 
  -1  -9   4      178.34      180.69     14.19 o 
   0  -9   4        1.86       -0.05      6.59 o 
   1  -9   4       57.92       66.00     15.02 o 
   2  -9   4      325.77      371.29     21.62 o 
   3  -9   4      532.85      624.20     24.27 o 
   4  -9   4      102.20       96.05     12.81 o 
   5  -9   4      122.94      116.15     20.29 o 
  -4  -8   4       54.66       62.01     13.68 o 
  -3  -8   4      240.06      197.99     20.01 o 
  -2  -8   4      217.47      216.37     12.47 o 
  -1  -8   4       66.06       67.95      6.78 o 
   0  -8   4      283.28      340.44     19.82 o 
   1  -8   4      234.72      234.72     17.22 o 
   2  -8   4      489.26      507.38     27.03 o 
   3  -8   4      456.96      481.42     15.75 o 
   4  -8   4      379.11      414.65     19.25 o 
   5  -8   4       45.44       48.14      9.91 o 
   6  -8   4      119.10      123.10     15.02 o 
  -5  -7   4       59.11       60.37     13.56 o 
  -4  -7   4      511.21      507.50     30.43 o 
  -3  -7   4      183.29      176.13     10.49 o 
  -2  -7   4      248.13      273.41     14.01 o 
  -1  -7   4      555.40      620.84     31.63 o 
   0  -7   4     1608.03     1764.83     46.69 o 
   1  -7   4      372.24      395.17     33.24 o 
   2  -7   4      441.12      431.36     18.22 o 
   3  -7   4     1124.53     1193.03     54.86 o 
   4  -7   4      420.60      441.94     20.60 o 
   5  -7   4      144.27      140.95     10.05 o 
   6  -7   4       80.56       79.32      8.63 o 
   7  -7   4      351.55      331.02     16.39 o 
   8  -7   4      127.83      102.66     17.62 o 
  -6  -6   4      172.49      176.02     14.53 o 
  -5  -6   4      374.41      378.47     25.18 o 
  -4  -6   4        6.49       14.88      5.97 o 
  -3  -6   4       76.09       76.44     10.81 o 
  -2  -6   4      516.58      507.45     22.22 o 
  -1  -6   4      730.94      700.69     27.23 o 
   0  -6   4      566.31      577.77     16.22 o 
   1  -6   4       99.40       93.54      4.79 o 
   2  -6   4      306.66      310.41     12.61 o 
   3  -6   4      126.19      133.59      7.00 o 
   4  -6   4      242.87      278.91     17.02 o 
   5  -6   4      279.16      271.61     26.03 o 
   6  -6   4      642.11      688.23     33.84 o 
   7  -6   4      357.63      372.87     24.03 o 
   8  -6   4      152.68      163.65     11.82 o 
  -7  -5   4      329.55      312.91     24.23 o 
  -6  -5   4      631.87      673.63     33.84 o 
  -5  -5   4      263.04      240.35     19.22 o 
  -4  -5   4      134.59      133.02      6.52 o 
  -3  -5   4      406.09      390.94     19.62 o 
  -2  -5   4     1395.72     1357.20     31.52 o 
  -1  -5   4      177.08      178.47     10.21 o 
   0  -5   4      574.75      560.92     14.01 o 
   1  -5   4      345.10      326.09      7.21 o 
   2  -5   4     1131.15     1116.04     23.28 o 
   3  -5   4      153.45      152.36      7.30 o 
   4  -5   4      193.15      186.79      8.48 o 
   5  -5   4      446.36      442.59     22.62 o 
   6  -5   4     1111.44     1146.95     32.67 o 
   7  -5   4     1360.54     1436.61    102.71 o 
   8  -5   4       94.78       99.57     14.22 o 
   9  -5   4      192.81      218.62     14.01 o 
  -8  -4   4      203.64      167.60     17.85 o 
  -7  -4   4      138.57      126.60     13.11 o 
  -6  -4   4      139.76      139.93      9.21 o 
  -5  -4   4     1010.48     1029.56     28.75 o 
  -4  -4   4      788.57      750.36     22.36 o 
  -3  -4   4     1657.90     1604.99     39.94 o 
  -2  -4   4     1325.05     1350.72     26.50 o 
  -1  -4   4     1022.33     1018.73     39.64 o 
   0  -4   4      196.06      151.54     11.41 o 
   1  -4   4      949.36      889.40     19.52 o 
   2  -4   4     2166.17     2196.55     45.82 o 
   3  -4   4     1306.23     1368.45     72.08 o 
   4  -4   4      773.24      791.32     35.84 o 
   5  -4   4      335.88      337.73     20.42 o 
   6  -4   4      440.29      482.14     41.24 o 
   7  -4   4      644.82      721.63     43.65 o 
   8  -4   4      549.08      593.35     33.04 o 
   9  -4   4      245.66      254.40     13.30 o 
  10  -4   4       51.79       56.06     13.61 o 
  -8  -3   4      176.50      146.59     13.06 o 
  -7  -3   4      127.98      108.07      8.89 o 
  -6  -3   4      779.97      815.14     26.05 o 
  -5  -3   4      983.24      955.35     29.83 o 
  -4  -3   4      777.93      768.46     17.69 o 
  -3  -3   4      810.28      813.08     18.99 o 
  -2  -3   4     2442.79     2502.18     86.89 o 
  -1  -3   4      531.79      474.34      9.21 o 
   0  -3   4      877.06      776.18     35.84 o 
   1  -3   4      481.59      447.38      8.18 o 
   2  -3   4     1293.15     1215.76     23.42 o 
   3  -3   4      318.63      262.43     22.42 o 
   4  -3   4     2352.20     2396.54     66.07 o 
   5  -3   4      247.68      237.65     18.62 o 
   6  -3   4        3.20       -0.51      2.68 o 
   7  -3   4       77.05       72.59     13.61 o 
   8  -3   4      373.84      404.68     35.44 o 
   9  -3   4      220.07      225.45     13.21 o 
  10  -3   4       32.55       -3.60     14.82 o 
  -8  -2   4      206.24      204.65     16.02 o 
  -7  -2   4      522.39      509.83     33.64 o 
  -6  -2   4     1089.97     1109.65     33.64 o 
  -5  -2   4      227.32      213.24      9.05 o 
  -4  -2   4      536.60      519.29     14.08 o 
  -3  -2   4      968.77      940.74     34.24 o 
  -2  -2   4     1090.38     1021.79     20.23 o 
  -1  -2   4     1389.54     1318.74     21.49 o 
   0  -2   4      926.67      907.79     16.55 o 
   1  -2   4     3170.44     2996.29    129.14 o 
   2  -2   4     1363.38     1380.13     20.20 o 
   3  -2   4     3284.13     3316.47     53.83 o 
   4  -2   4     1949.03     2137.55     45.41 o 
   5  -2   4     1175.01     1300.49     27.32 o 
   6  -2   4      260.31      266.89     11.21 o 
   7  -2   4      536.04      570.61     26.03 o 
   8  -2   4      553.47      665.32     19.72 o 
   9  -2   4      344.87      384.94     18.81 o 
  10  -2   4      307.44      353.18     31.23 o 
  -9  -1   4      168.79      141.11     14.58 o 
  -8  -1   4      225.34      228.02     16.52 o 
  -7  -1   4      466.93      459.30     31.83 o 
  -6  -1   4      163.46      156.11      7.50 o 
  -5  -1   4        8.90        7.82      2.96 o 
  -4  -1   4      324.69      279.37      7.81 o 
  -3  -1   4      523.61      461.36      8.56 o 
  -2  -1   4     2514.94     2524.00     41.48 o 
  -1  -1   4      889.52      849.66     13.45 o 
   0  -1   4      907.78      847.39     13.41 o 
   1  -1   4     1346.01     1359.74     23.60 o 
   2  -1   4     6016.08     6179.79     92.70 o 
   3  -1   4     2711.52     2820.65    111.12 o 
   4  -1   4     1587.07     1646.61     37.04 o 
   5  -1   4      918.38      996.92     18.17 o 
   6  -1   4     1041.73     1085.76     20.78 o 
   7  -1   4      622.95      634.33     18.95 o 
   8  -1   4      545.10      630.73     23.21 o 
   9  -1   4      187.58      244.86     15.86 o 
  10  -1   4      354.46      348.77     32.84 o 
  -9   0   4      306.24      314.03     22.22 o 
  -8   0   4      531.52      566.79     50.65 o 
  -7   0   4      575.65      566.60     18.40 o 
  -6   0   4      889.77      936.61     53.06 o 
  -5   0   4      250.55      249.67      7.61 o 
  -4   0   4     1906.77     1953.37    114.72 o 
  -3   0   4      549.50      538.98     10.77 o 
  -2   0   4     2185.51     2248.10     68.67 o 
  -1   0   4     3110.46     3105.33     66.67 o 
   0   0   4     3026.48     3004.15     53.15 o 
   1   0   4     1762.21     1774.90     52.06 o 
   2   0   4      426.15      436.53      7.77 o 
   3   0   4     2925.69     3214.95     77.68 o 
   4   0   4       72.44       52.88      2.59 o 
   5   0   4     1441.47     1605.80     30.33 o 
   6   0   4      945.60     1044.09     22.49 o 
   7   0   4     1837.21     2103.69     66.07 o 
   8   0   4      228.51      261.26     10.71 o 
   9   0   4      212.49      183.80     12.81 o 
  10   0   4      150.21      175.39     24.83 o 
  11   0   4      156.98      142.15     18.02 o 
  -9   1   4      240.40      233.68     16.51 o 
  -8   1   4      337.87      363.46     19.38 o 
  -7   1   4     1032.42     1077.73     51.05 o 
  -6   1   4      543.48      537.27     13.63 o 
  -5   1   4     1275.47     1309.23     31.52 o 
  -4   1   4     2126.27     2195.27     60.16 o 
  -3   1   4      536.38      499.95     36.44 o 
  -2   1   4      594.65      593.97     10.71 o 
  -1   1   4     2840.43     2802.36     48.86 o 
   0   1   4     3521.78     3490.15     61.36 o 
   1   1   4        8.13        6.72      2.00 o 
   2   1   4      986.16      912.17     39.44 o 
   3   1   4     1334.01     1394.36     26.97 o 
   4   1   4      191.33      130.51      7.41 o 
   5   1   4      814.39      845.21     15.77 o 
   6   1   4     1572.74     1707.42     35.64 o 
   7   1   4     1664.89     1775.90     48.05 o 
   8   1   4     1352.55     1449.55     45.25 o 
   9   1   4      565.94      568.61     24.03 o 
  10   1   4       42.29       24.83      9.61 o 
  -9   2   4       60.05       42.53     11.32 o 
  -8   2   4      283.28      273.51     13.75 o 
  -7   2   4      537.73      562.30     22.24 o 
  -6   2   4      969.53      957.18     28.57 o 
  -5   2   4      215.51      207.56      8.81 o 
  -4   2   4      562.80      545.42     14.41 o 
  -3   2   4      517.59      476.16     13.81 o 
  -2   2   4     4400.79     4432.32     97.51 o 
  -1   2   4      725.97      697.47     14.01 o 
   0   2   4      450.41      406.72     10.41 o 
   1   2   4       10.65        8.66      1.25 o 
   2   2   4     2001.94     2062.19     45.25 o 
   3   2   4     2692.19     2799.42     72.48 o 
   4   2   4      436.70      467.53     15.62 o 
   5   2   4     1061.32     1158.83     72.08 o 
   6   2   4      470.41      481.57     13.41 o 
   7   2   4     1361.89     1583.88     39.11 o 
   8   2   4      217.61      223.14     24.43 o 
   9   2   4      560.98      636.05     30.23 o 
  10   2   4       72.02       86.51     26.23 o 
  -9   3   4       67.80       66.47     15.62 o 
  -8   3   4       70.44       42.23      9.52 o 
  -7   3   4      493.68      502.67     40.84 o 
  -6   3   4     1085.38     1190.09     38.23 o 
  -5   3   4      782.14      795.26     22.06 o 
  -4   3   4      336.65      310.37      8.73 o 
  -3   3   4     2893.39     2857.93     62.55 o 
  -2   3   4     3345.47     3401.55    113.92 o 
  -1   3   4     2985.65     2824.79     85.09 o 
   0   3   4     1660.04     1620.02     31.63 o 
   1   3   4     3239.63     3149.61     69.41 o 
   2   3   4     4245.27     4307.02     72.91 o 
   3   3   4     3159.34     3269.70    139.15 o 
   4   3   4      936.90      977.00     67.67 o 
   5   3   4     1104.30     1155.11     47.45 o 
   6   3   4     1134.27     1175.77     46.65 o 
   7   3   4      226.02      244.68      9.02 o 
   8   3   4        5.48        6.81      4.18 o 
   9   3   4      342.50      409.62     18.79 o 
  10   3   4      557.32      585.81     28.88 o 
  -9   4   4      276.26      255.07     19.62 o 
  -8   4   4      129.38      112.12     15.22 o 
  -7   4   4        5.35        1.20      7.21 o 
  -6   4   4      546.02      553.33     24.11 o 
  -5   4   4      755.45      770.60     35.44 o 
  -4   4   4      857.27      795.38     18.66 o 
  -3   4   4      698.27      684.39     29.23 o 
  -2   4   4     1110.06     1066.96     27.03 o 
  -1   4   4      152.01      112.61      3.20 o 
   0   4   4     1127.50     1024.56     20.33 o 
   1   4   4     1917.14     1926.01    120.73 o 
   2   4   4     2048.70     2029.83     53.66 o 
   3   4   4      916.55      835.32     15.10 o 
   4   4   4     1508.75     1570.77     56.46 o 
   5   4   4      452.06      466.99     15.82 o 
   6   4   4        8.82        2.87      3.20 o 
   7   4   4      216.72      268.94     15.09 o 
   8   4   4      407.84      441.94     18.59 o 
   9   4   4      593.81      602.05     26.81 o 
  10   4   4       95.23       75.31     18.02 o 
  -8   5   4      418.73      430.46     27.23 o 
  -7   5   4       82.23       79.68     14.62 o 
  -6   5   4      448.05      449.08     25.83 o 
  -5   5   4      250.09      247.32     15.02 o 
  -4   5   4      239.27      234.94     13.21 o 
  -3   5   4     1040.84      985.80     25.03 o 
  -2   5   4      462.84      455.11     11.93 o 
  -1   5   4      852.70      787.36     21.22 o 
   0   5   4      324.64      299.00      6.37 o 
   1   5   4     1637.30     1627.16     31.03 o 
   2   5   4      246.13      200.96     17.62 o 
   3   5   4     3119.93     3029.92     77.41 o 
   4   5   4     1938.68     2244.20     92.70 o 
   5   5   4      185.99      205.83      8.84 o 
   6   5   4       75.71       71.57     15.42 o 
   7   5   4     1249.50     1319.82     81.09 o 
   8   5   4     1053.20     1130.46     52.79 o 
   9   5   4      141.00      128.15     14.01 o 
  -8   6   4      280.63      263.88     24.83 o 
  -7   6   4      415.05      412.21     17.26 o 
  -6   6   4      477.47      459.63     19.38 o 
  -5   6   4       43.02       32.87      7.00 o 
  -4   6   4      224.38      236.10     12.41 o 
  -3   6   4      527.99      506.07     14.52 o 
  -2   6   4     1214.46     1218.94     36.84 o 
  -1   6   4      769.14      743.56     20.49 o 
   0   6   4      527.55      517.66     13.08 o 
   1   6   4     1140.12     1085.11     27.83 o 
   2   6   4     1233.46     1244.58    113.12 o 
   3   6   4      701.83      746.45     21.71 o 
   4   6   4      441.26      495.66     27.63 o 
   5   6   4      572.15      607.71     18.87 o 
   6   6   4     1509.98     1729.25    128.94 o 
   7   6   4     1024.35     1036.56     72.88 o 
   8   6   4      414.57      462.64     27.73 o 
   9   6   4       75.28       93.98     15.39 o 
  -7   7   4      311.04      324.08     16.59 o 
  -6   7   4      564.01      570.05     34.64 o 
  -5   7   4      153.43      156.60     10.61 o 
  -4   7   4      402.75      423.37     17.28 o 
  -3   7   4      490.84      502.82     17.70 o 
  -2   7   4      927.01      953.15     28.04 o 
  -1   7   4      698.47      697.93     17.69 o 
   0   7   4      198.47      187.31      6.25 o 
   1   7   4      848.52      824.12     18.85 o 
   2   7   4       47.43       38.64      3.09 o 
   3   7   4      212.25      231.15     10.19 o 
   4   7   4       96.74       80.07      7.30 o 
   5   7   4      719.68      778.32     30.48 o 
   6   7   4      230.69      223.43     12.37 o 
   7   7   4      365.16      434.43     23.20 o 
   8   7   4      214.63      194.27     31.23 o 
  -7   8   4      315.33      358.40     20.81 o 
  -6   8   4      277.90      285.80     17.41 o 
  -5   8   4      382.37      385.13     17.23 o 
  -4   8   4      428.16      428.55     19.82 o 
  -3   8   4      114.60      115.51      8.91 o 
  -2   8   4      533.58      541.73     24.03 o 
  -1   8   4     1474.86     1500.72     46.63 o 
   0   8   4      475.03      502.38     17.62 o 
   1   8   4       10.14       12.45      5.41 o 
   2   8   4      104.76      100.86      7.40 o 
   3   8   4      926.62     1028.05     36.84 o 
   4   8   4      544.71      561.21     20.31 o 
   5   8   4      228.82      235.99     13.18 o 
   6   8   4      234.40      238.84     13.25 o 
   7   8   4      214.32      199.71     18.12 o 
  -6   9   4       74.27       64.39     11.91 o 
  -5   9   4      177.44      153.78     17.21 o 
  -4   9   4      202.74      207.82     27.23 o 
  -3   9   4       14.66        5.27      6.73 o 
  -2   9   4      277.51      269.05     21.62 o 
  -1   9   4      404.15      423.61     13.83 o 
   0   9   4       99.34      121.84      7.81 o 
   1   9   4      284.10      285.74     10.41 o 
   2   9   4      909.15     1016.53     36.98 o 
   3   9   4      638.05      665.86     24.55 o 
   4   9   4       22.03       27.27      6.61 o 
   5   9   4      323.97      355.91     18.66 o 
   6   9   4      115.95      135.74     28.43 o 
  -4  10   4      209.45      209.36     18.06 o 
  -3  10   4      559.98      605.86     34.17 o 
  -2  10   4      155.93      131.18     17.68 o 
  -1  10   4       63.12       56.32      8.29 o 
   0  10   4      159.18      160.81     15.42 o 
   1  10   4      764.95      858.21     35.47 o 
   2  10   4      785.16      873.73     53.66 o 
   3  10   4      281.74      302.32     19.62 o 
   4  10   4       77.44       77.28     16.02 o 
   5  10   4       74.08       50.45     15.22 o 
  -2  11   4      146.97      166.66     26.03 o 
  -1  11   4      186.44      157.48     16.82 o 
   0  11   4      132.12      115.95     13.82 o 
   1  11   4       41.52       50.45     11.53 o 
   2  11   4      168.69      153.76     17.22 o 
   0  -9   5        3.49        0.41      7.45 o 
   1  -9   5        0.90       -0.75      9.74 o 
   2  -9   5        2.51       -0.60      6.52 o 
   3  -9   5       10.53       14.54      9.01 o 
  -3  -8   5        4.36       22.66     15.22 o 
  -2  -8   5        5.85        3.46      6.33 o 
  -1  -8   5       20.87       14.72      9.61 o 
   0  -8   5       33.59       15.96     11.41 o 
   1  -8   5       33.11       14.19      5.68 o 
   2  -8   5       18.99       12.88      5.36 o 
   3  -8   5        5.07       -0.53      6.37 o 
   4  -8   5        7.16        7.61      7.60 o 
   5  -8   5        0.60       -1.33      8.56 o 
   6  -8   5       19.14       12.02      9.40 o 
  -4  -7   5       57.57       58.96     12.86 o 
  -3  -7   5        0.89        1.89     12.01 o 
  -2  -7   5        0.01        0.83      5.61 o 
  -1  -7   5       47.25       46.00      9.01 o 
   0  -7   5       13.33       10.74      4.95 o 
   1  -7   5       48.89       33.77      5.39 o 
   2  -7   5        4.45        4.81      6.81 o 
   3  -7   5      120.61      105.81      7.98 o 
   4  -7   5        2.14       -5.34      5.41 o 
   5  -7   5       56.37       52.54     20.02 o 
   6  -7   5        0.00        2.69      8.21 o 
   7  -7   5       26.75       17.69      9.21 o 
  -5  -6   5        2.44        7.15      6.90 o 
  -4  -6   5       15.05        4.35      8.92 o 
  -3  -6   5        1.03        4.97      4.66 o 
  -2  -6   5      361.47      372.12     20.42 o 
  -1  -6   5       14.97        6.28      3.14 o 
   0  -6   5        0.02       -0.33      2.78 o 
   1  -6   5       10.27        4.04      3.40 o 
   2  -6   5       22.26       16.44      4.40 o 
   3  -6   5      147.27      127.35      7.98 o 
   4  -6   5       87.12       69.93     11.81 o 
   5  -6   5        0.18       -5.97      5.97 o 
   6  -6   5       58.55       57.03      7.98 o 
   7  -6   5        0.09       -1.31      6.54 o 
   8  -6   5        0.19       -7.18      7.18 o 
  -6  -5   5        1.09        1.83     10.79 o 
  -5  -5   5        1.88       -2.06      4.81 o 
  -4  -5   5       27.57       28.03      6.43 o 
  -3  -5   5       12.76        2.40      3.09 o 
  -2  -5   5       34.78       31.05      3.80 o 
  -1  -5   5       25.49       22.59      3.17 o 
   0  -5   5       83.05       72.04      4.06 o 
   1  -5   5      160.70      160.51      4.79 o 
   2  -5   5      696.05      642.80     50.65 o 
   3  -5   5       70.42       73.72     11.01 o 
   4  -5   5       57.08       60.68      9.01 o 
   5  -5   5       56.29       48.73      6.41 o 
   6  -5   5      224.17      224.37     10.68 o 
   7  -5   5        1.72        4.45      5.64 o 
   8  -5   5        6.25       -7.00     13.81 o 
   9  -5   5        7.77       -3.63      8.08 o 
  -7  -4   5        0.79        5.79     16.02 o 
  -6  -4   5       24.09       17.99      5.97 o 
  -5  -4   5      170.34      184.26      9.91 o 
  -4  -4   5      184.93      177.99      8.78 o 
  -3  -4   5      130.58      125.25     15.42 o 
  -2  -4   5        5.89        3.51      2.80 o 
  -1  -4   5        0.59        0.89      1.89 o 
   0  -4   5        4.11        4.60      1.82 o 
   1  -4   5      127.45      128.46      3.84 o 
   2  -4   5      179.27      200.43     12.41 o 
   3  -4   5       14.01       15.30      3.08 o 
   4  -4   5       16.35       11.41      3.96 o 
   5  -4   5        7.69        1.42      3.65 o 
   6  -4   5       67.21       48.20      9.61 o 
   7  -4   5       71.25       66.48      6.93 o 
   8  -4   5       10.79        6.63      6.15 o 
   9  -4   5        0.02       11.68      7.21 o 
  -7  -3   5        0.05       -6.61      6.61 o 
  -6  -3   5      120.23      114.94     18.82 o 
  -5  -3   5       16.48        9.27      4.67 o 
  -4  -3   5       59.04       49.85      4.36 o 
  -3  -3   5        7.31        4.15      2.42 o 
  -2  -3   5      388.42      356.84      7.40 o 
  -1  -3   5       60.86       53.88      2.73 o 
   0  -3   5      276.05      266.19      6.44 o 
   1  -3   5      121.73      118.79      3.65 o 
   2  -3   5      268.57      279.46     14.42 o 
   3  -3   5        0.00        0.67      1.43 o 
   4  -3   5      489.86      476.04     11.21 o 
   5  -3   5       98.93      106.51      5.18 o 
   6  -3   5       33.94       26.68      5.21 o 
   7  -3   5        9.71        3.23      5.21 o 
   8  -3   5       25.56       27.52      6.81 o 
   9  -3   5        0.92        3.79      6.33 o 
  10  -3   5       27.71       -4.40     13.21 o 
  -8  -2   5        0.03       -5.81      7.08 o 
  -7  -2   5      263.85      269.85     16.62 o 
  -6  -2   5       96.19       72.35      5.80 o 
  -5  -2   5        0.03        3.11      4.10 o 
  -4  -2   5      360.64      344.79     12.01 o 
  -3  -2   5        2.38        0.83      2.20 o 
  -2  -2   5       28.54       25.52      2.11 o 
  -1  -2   5      731.63      765.73     15.10 o 
   0  -2   5       84.02       95.65      2.67 o 
   1  -2   5      136.49      138.19      4.60 o 
   2  -2   5      121.99      132.48      3.25 o 
   3  -2   5      166.35      184.88      4.22 o 
   4  -2   5        2.98       -1.02      2.40 o 
   5  -2   5      125.79      114.50     21.02 o 
   6  -2   5       93.30       91.62      8.81 o 
   7  -2   5      158.68      143.13     16.62 o 
   8  -2   5        2.09       -4.36      4.36 o 
   9  -2   5        9.16        4.35      7.21 o 
  10  -2   5       59.33       58.46     14.01 o 
  -8  -1   5       21.40       11.24     10.41 o 
  -7  -1   5       93.24       65.02      7.21 o 
  -6  -1   5        3.18        9.13      4.66 o 
  -5  -1   5       16.41       16.06      3.63 o 
  -4  -1   5        8.17        9.54      2.21 o 
  -3  -1   5      255.08      271.76      6.25 o 
  -2  -1   5       28.54       21.19      1.92 o 
  -1  -1   5      546.37      580.27     17.62 o 
   0  -1   5      160.57      159.88      5.01 o 
   1  -1   5        5.93        6.66      1.25 o 
   2  -1   5        1.04        1.60      2.00 o 
   3  -1   5      339.36      405.70     21.42 o 
   4  -1   5      106.94      118.40      4.79 o 
   5  -1   5        8.76        5.08      2.54 o 
   6  -1   5       98.58      102.36     11.21 o 
   7  -1   5       43.13       33.59      4.43 o 
   8  -1   5      213.63      217.31     10.21 o 
   9  -1   5       48.66       54.73      8.41 o 
  10  -1   5      135.92      125.33     15.62 o 
  -8   0   5      116.76      128.48     17.62 o 
  -7   0   5      170.50      164.40     14.82 o 
  -6   0   5       11.02       12.77      5.61 o 
  -5   0   5      106.86       99.19      8.61 o 
  -4   0   5       66.58       59.42      3.26 o 
  -3   0   5      326.22      346.89     19.02 o 
  -2   0   5      342.74      353.32     11.81 o 
  -1   0   5       13.80       13.41      1.60 o 
   0   0   5      131.23      141.08      3.08 o 
   1   0   5      441.35      434.48      9.86 o 
   2   0   5      158.21      148.97      3.93 o 
   3   0   5      217.57      203.16      7.01 o 
   4   0   5      135.31      133.72     11.21 o 
   5   0   5       23.48       19.23      5.81 o 
   6   0   5        5.26        5.10      5.01 o 
   7   0   5       38.05       35.70      5.41 o 
   8   0   5       19.50       21.59     12.21 o 
   9   0   5       17.41       10.46      5.00 o 
  10   0   5       13.51        2.40      9.61 o 
  -8   1   5        9.52        9.15      7.91 o 
  -7   1   5       11.42       12.22      6.21 o 
  -6   1   5      215.19      204.94     26.83 o 
  -5   1   5        8.12        9.51      2.83 o 
  -4   1   5      305.98      349.00     11.32 o 
  -3   1   5      134.62      143.56      4.66 o 
  -2   1   5        3.38        3.60      1.42 o 
  -1   1   5       30.11       25.44      5.21 o 
   0   1   5        2.09        1.87      1.60 o 
   1   1   5       92.01       75.41      2.42 o 
   2   1   5      220.85      239.52      5.80 o 
   3   1   5      248.92      234.99      5.47 o 
   4   1   5        8.57       10.44      1.63 o 
   5   1   5        2.46        3.64      2.25 o 
   6   1   5      103.26      113.69     14.22 o 
   7   1   5        1.61        6.81      4.40 o 
   8   1   5       33.37       26.43      6.01 o 
   9   1   5        4.47        0.80      5.21 o 
  10   1   5       23.52        5.61     10.01 o 
  -8   2   5       10.49        3.04      7.22 o 
  -7   2   5        1.24        7.79      8.41 o 
  -6   2   5       57.54       51.02      5.36 o 
  -5   2   5       31.02       28.09      3.84 o 
  -4   2   5        0.31       -1.88      2.11 o 
  -3   2   5        0.74       -0.60      1.70 o 
  -2   2   5       35.57       34.09      2.60 o 
  -1   2   5        5.00        2.49      1.25 o 
   0   2   5     2098.93     2079.70     45.30 o 
   1   2   5      239.78      288.99      6.21 o 
   2   2   5      740.77      770.49     21.22 o 
   3   2   5     1174.07     1202.86     22.53 o 
   4   2   5       19.33       16.10      2.27 o 
   5   2   5      170.28      165.38      6.41 o 
   6   2   5       34.06       36.44      4.40 o 
   7   2   5      121.25      114.52      6.81 o 
   8   2   5       95.01       73.28      6.81 o 
   9   2   5       26.95       16.42      6.01 o 
  10   2   5       56.06       36.44     11.61 o 
  -8   3   5        7.01        7.48      7.03 o 
  -7   3   5        0.73       -5.68      5.68 o 
  -6   3   5        1.59        0.53      2.87 o 
  -5   3   5        0.85        2.70      2.42 o 
  -4   3   5       41.83       32.59      4.00 o 
  -3   3   5       91.01       96.64      3.81 o 
  -2   3   5      128.50      133.90      4.38 o 
  -1   3   5       41.01       28.91      1.82 o 
   0   3   5       14.87        9.41      1.03 o 
   1   3   5      666.51      623.91     22.22 o 
   2   3   5       10.87       11.52      1.12 o 
   3   3   5      335.36      397.76      9.31 o 
   4   3   5      140.67      142.07      4.43 o 
   5   3   5       92.74       97.31      4.94 o 
   6   3   5       90.08       83.72      8.41 o 
   7   3   5       23.94       15.17      5.61 o 
   8   3   5        0.20       -5.58     10.81 o 
   9   3   5        0.00        1.15      9.41 o 
  10   3   5       13.99       -2.40      9.61 o 
  -8   4   5        0.34       -6.41      8.81 o 
  -7   4   5        1.33       -2.40      8.81 o 
  -6   4   5       18.53       25.40      6.25 o 
  -5   4   5      145.33      144.32     12.61 o 
  -4   4   5       41.25       35.04      3.60 o 
  -3   4   5      156.76      176.39      9.01 o 
  -2   4   5      138.07      136.48     13.21 o 
  -1   4   5     1205.57     1239.99     24.61 o 
   0   4   5      502.13      513.70     13.21 o 
   1   4   5      709.44      713.60     28.23 o 
   2   4   5        2.39        1.07      1.07 o 
   3   4   5       45.10       52.51      2.39 o 
   4   4   5       22.98       17.85      4.20 o 
   5   4   5      214.27      223.77     15.62 o 
   6   4   5       83.74       78.35      5.05 o 
   7   4   5       49.57       38.71      7.98 o 
   8   4   5        2.68        4.30      5.52 o 
   9   4   5        0.77       -2.64      9.01 o 
  10   4   5        2.70       -7.71      9.88 o 
  -8   5   5       41.82       34.04     12.81 o 
  -7   5   5        0.25        4.81      9.21 o 
  -6   5   5        0.60       -2.59      4.79 o 
  -5   5   5       24.43       17.84      5.39 o 
  -4   5   5      452.15      470.77     15.03 o 
  -3   5   5       19.01       15.15      2.96 o 
  -2   5   5       19.15       18.50      2.83 o 
  -1   5   5        1.16        3.60      1.98 o 
   0   5   5       11.17        9.45      1.92 o 
   1   5   5        7.93        8.59      1.39 o 
   2   5   5       51.91       48.85      2.59 o 
   3   5   5      511.32      505.68     12.61 o 
   4   5   5       28.46       22.40      3.20 o 
   5   5   5       97.38       91.23      6.15 o 
   6   5   5        0.18        2.57      4.81 o 
   7   5   5        4.76        0.02      7.01 o 
   8   5   5       32.89       20.09     10.19 o 
   9   5   5       26.27       31.76     15.22 o 
  -7   6   5        1.66        4.40      8.81 o 
  -6   6   5       13.51       10.56      7.01 o 
  -5   6   5       10.87        8.53      7.21 o 
  -4   6   5       49.91       44.24      5.92 o 
  -3   6   5       14.41       10.81      3.33 o 
  -2   6   5       12.15       10.36      3.53 o 
  -1   6   5       11.19       11.96      2.88 o 
   0   6   5      131.24      120.38      5.18 o 
   1   6   5       10.10        7.47      1.92 o 
   2   6   5       72.32       81.14      4.40 o 
   3   6   5       16.93       16.09      2.18 o 
   4   6   5       29.49       29.81      9.01 o 
   5   6   5       49.01       41.47     11.41 o 
   6   6   5       32.81       19.87      5.19 o 
   7   6   5       89.08       69.91     21.02 o 
   8   6   5       59.76       48.12     11.52 o 
   9   6   5        1.16        2.80     11.52 o 
  -7   7   5       12.14        8.01     11.61 o 
  -6   7   5       22.45       17.06      9.01 o 
  -5   7   5       75.33       60.81      8.01 o 
  -4   7   5        0.04        8.77      6.81 o 
  -3   7   5       29.02       29.86      7.21 o 
  -2   7   5      135.59      122.73     22.22 o 
  -1   7   5       13.34       11.99      4.04 o 
   0   7   5       27.40       22.60      2.78 o 
   1   7   5        2.24        2.94      2.47 o 
   2   7   5       11.44        7.37      2.47 o 
   3   7   5        6.59        4.86      3.45 o 
   4   7   5      413.74      436.81     15.98 o 
   5   7   5        0.05       -2.42      4.33 o 
   6   7   5        3.47        9.70      6.41 o 
   7   7   5        5.92        5.73     10.77 o 
   8   7   5      167.11      163.50     31.43 o 
  -6   8   5       52.44       40.38      9.23 o 
  -5   8   5       19.95       15.19      8.16 o 
  -4   8   5       68.43       56.12      7.93 o 
  -3   8   5       26.33       25.84      6.43 o 
  -2   8   5       18.83        6.73      4.33 o 
  -1   8   5        5.01        1.60      6.41 o 
   0   8   5       23.28       18.40      4.00 o 
   1   8   5      235.06      234.33      9.01 o 
   2   8   5       10.66        4.73      3.53 o 
   3   8   5      128.69      122.66      8.20 o 
   4   8   5       33.07       31.18      6.30 o 
   5   8   5      186.75      185.32     13.01 o 
   6   8   5       79.55       54.86     10.81 o 
   7   8   5       68.94       56.86     20.02 o 
  -5   9   5        1.36        0.37     10.81 o 
  -4   9   5       11.18        5.40      6.49 o 
  -3   9   5        6.92        1.06      6.01 o 
  -2   9   5        0.05        3.66      7.81 o 
  -1   9   5       79.51       60.07      5.63 o 
   0   9   5       21.84       16.34      4.43 o 
   1   9   5        1.06        3.56      4.22 o 
   2   9   5       13.47       15.09      5.87 o 
   3   9   5       43.80       46.45     10.81 o 
   4   9   5       10.78        1.60      7.61 o 
   5   9   5        2.97       -4.81     12.41 o 
   6   9   5       17.56       26.03     14.82 o 
  -4  10   5        8.27        8.65     12.66 o 
  -3  10   5       36.80       27.39     13.41 o 
  -2  10   5       16.24        8.44     10.37 o 
  -1  10   5        7.85        8.36      6.35 o 
   0  10   5      168.60      170.84     11.52 o 
   1  10   5       17.29        6.57      6.21 o 
   2  10   5        1.47        2.80      8.81 o 
   3  10   5        7.50        2.00     10.01 o 
   4  10   5        9.06       12.01     11.21 o 
   5  10   5       18.89       -9.21     12.81 o 
  -1  11   5      149.46      161.74     22.21 o 
   0  11   5       52.22       54.30     10.66 o 
   1  11   5        5.76        1.71      9.23 o 
   2  11   5        2.45        0.40     12.41 o 
  -1  -8   6      197.51      186.76     13.75 o 
   0  -8   6       24.04       24.62      8.84 o 
   1  -8   6      254.71      268.53     13.28 o 
   2  -8   6      178.65      179.87     16.02 o 
   3  -8   6      268.89      266.47     15.43 o 
   4  -8   6      183.56      204.61     17.22 o 
   5  -8   6       97.41      108.63     13.18 o 
  -3  -7   6      233.01      226.64     18.69 o 
  -2  -7   6      161.59      178.13     11.01 o 
  -1  -7   6      219.77      247.63     11.16 o 
   0  -7   6      282.70      280.76     15.02 o 
   1  -7   6      242.69      241.57     27.63 o 
   2  -7   6      230.63      244.66     11.16 o 
   3  -7   6      117.45      133.32     12.66 o 
   4  -7   6      446.07      523.33     26.07 o 
   5  -7   6       99.66      100.69     16.22 o 
   6  -7   6      112.07      108.41     13.06 o 
   7  -7   6       86.54      104.64     17.76 o 
  -5  -6   6      258.29      250.04     18.89 o 
  -4  -6   6      152.94      122.76     19.02 o 
  -3  -6   6      159.45      158.32     13.01 o 
  -2  -6   6      221.49      249.78      9.76 o 
  -1  -6   6      856.07      962.15     36.44 o 
   0  -6   6      610.15      629.35     39.44 o 
   1  -6   6     1243.11     1397.71     33.98 o 
   2  -6   6      195.18      204.19     12.81 o 
   3  -6   6      206.14      190.61      9.06 o 
   4  -6   6      422.81      386.18     14.14 o 
   5  -6   6      497.54      526.91     23.22 o 
   6  -6   6       60.44       32.29     16.82 o 
   7  -6   6      134.10      106.42     17.82 o 
   8  -6   6      382.26      363.93     28.23 o 
  -5  -5   6      257.70      223.75     19.82 o 
  -4  -5   6       77.98       80.42      7.63 o 
  -3  -5   6      382.53      400.78     13.56 o 
  -2  -5   6      338.20      352.35     11.19 o 
  -1  -5   6     1108.45     1114.25     24.57 o 
   0  -5   6      600.33      656.57     15.85 o 
   1  -5   6      458.45      510.18     13.16 o 
   2  -5   6      178.65      179.97     10.81 o 
   3  -5   6      495.87      482.68     14.86 o 
   4  -5   6      967.73      993.11     75.88 o 
   5  -5   6      200.98      191.66      9.77 o 
   6  -5   6      370.24      376.07     14.70 o 
   7  -5   6      259.99      253.84     19.82 o 
   8  -5   6      682.15      715.41     28.88 o 
   9  -5   6       46.09       55.07     19.38 o 
  -6  -4   6      407.42      412.39     34.84 o 
  -5  -4   6      148.66      155.92      9.33 o 
  -4  -4   6      403.60      458.25     27.43 o 
  -3  -4   6       26.55       25.20      4.06 o 
  -2  -4   6      162.57      154.95      6.14 o 
  -1  -4   6      696.29      714.07     29.03 o 
   0  -4   6      163.01      158.17      5.20 o 
   1  -4   6       92.57       89.19      3.62 o 
   2  -4   6      216.25      212.36      6.52 o 
   3  -4   6      690.60      734.58     18.63 o 
   4  -4   6      121.38      107.04      6.33 o 
   5  -4   6      695.70      695.21     23.83 o 
   6  -4   6     1027.82     1041.94     27.04 o 
   7  -4   6      453.93      463.72     17.21 o 
   8  -4   6      105.97      110.60     20.82 o 
   9  -4   6       72.64       62.19     10.21 o 
  -7  -3   6      103.56       91.32     10.29 o 
  -6  -3   6       96.88       93.81      7.70 o 
  -5  -3   6     1014.05     1089.76     29.79 o 
  -4  -3   6     1120.66     1121.22     62.67 o 
  -3  -3   6      585.52      596.13     14.04 o 
  -2  -3   6       71.05       62.98      4.06 o 
  -1  -3   6      750.16      725.23     15.39 o 
   0  -3   6      879.49      893.10     16.98 o 
   1  -3   6     1317.47     1282.80     30.93 o 
   2  -3   6      797.55      799.27     17.69 o 
   3  -3   6     1056.41     1114.88     26.92 o 
   4  -3   6      916.89     1000.31     45.25 o 
   5  -3   6     1120.31     1142.00     81.09 o 
   6  -3   6      783.30      811.76     22.16 o 
   7  -3   6      122.78      102.44      9.81 o 
   8  -3   6      560.88      626.37     59.46 o 
   9  -3   6      247.65      237.71     16.29 o 
  10  -3   6      377.34      376.79     39.44 o 
  -7  -2   6      118.60      121.64      9.05 o 
  -6  -2   6      151.50      138.24      9.61 o 
  -5  -2   6      563.32      541.14     35.44 o 
  -4  -2   6     1394.14     1395.20     36.99 o 
  -3  -2   6      574.77      608.85     36.84 o 
  -2  -2   6      784.26      770.16     21.82 o 
  -1  -2   6     1136.90     1150.33     21.77 o 
   0  -2   6     1720.10     1696.02     32.68 o 
   1  -2   6       86.35       62.52      3.46 o 
   2  -2   6      733.45      710.84     23.22 o 
   3  -2   6     2123.53     2083.56    109.72 o 
   4  -2   6     1326.53     1333.33     33.28 o 
   5  -2   6      192.77      188.35     15.02 o 
   6  -2   6        3.11        2.40      3.17 o 
   7  -2   6       20.58       14.28      4.81 o 
   8  -2   6      350.84      345.13     28.43 o 
   9  -2   6      940.19      945.06     42.49 o 
  10  -2   6      302.45      284.70     21.22 o 
  -8  -1   6       86.88       71.39     11.04 o 
  -7  -1   6      471.26      490.75     20.12 o 
  -6  -1   6      534.50      546.08     23.83 o 
  -5  -1   6      820.89      903.02     44.05 o 
  -4  -1   6       47.92       54.67     11.21 o 
  -3  -1   6     1041.89     1048.16     21.71 o 
  -2  -1   6     2090.05     2161.11     80.29 o 
  -1  -1   6     2394.84     2400.32    109.92 o 
   0  -1   6      199.49      169.21     11.01 o 
   1  -1   6      506.59      464.86     15.42 o 
   2  -1   6     1924.60     1861.63     63.27 o 
   3  -1   6     1451.25     1409.96     74.28 o 
   4  -1   6      138.83      112.87     10.81 o 
   5  -1   6      232.54      195.41      7.57 o 
   6  -1   6      327.63      331.90     16.02 o 
   7  -1   6      210.83      201.40      8.08 o 
   8  -1   6      384.62      387.45     14.82 o 
   9  -1   6      553.15      626.61     26.61 o 
  10  -1   6      338.22      322.34     25.23 o 
  -8   0   6       21.67       14.38     12.01 o 
  -7   0   6      224.21      210.93     12.77 o 
  -6   0   6      311.73      335.37     37.84 o 
  -5   0   6      355.25      344.94     18.42 o 
  -4   0   6       44.00       39.08      7.01 o 
  -3   0   6     1110.66     1108.38     24.71 o 
  -2   0   6     1068.98     1062.17     25.10 o 
  -1   0   6      239.17      217.03     12.81 o 
   0   0   6     3065.31     3097.64     60.86 o 
   1   0   6     2631.43     2744.47     96.50 o 
   2   0   6     2438.61     2448.11     57.19 o 
   3   0   6      122.02       96.71      7.61 o 
   4   0   6     2234.13     2207.76     48.25 o 
   5   0   6     1004.83     1076.42     60.46 o 
   6   0   6     1801.15     1882.88    130.14 o 
   7   0   6     1016.47     1164.14     32.13 o 
   8   0   6      587.88      666.08     53.06 o 
   9   0   6      380.84      375.95     39.44 o 
  10   0   6      122.72       80.89     14.82 o 
  -8   1   6      204.79      177.52     27.43 o 
  -7   1   6       83.05       93.15     12.01 o 
  -6   1   6      225.78      217.50     10.46 o 
  -5   1   6      840.43      841.88     29.23 o 
  -4   1   6      326.74      330.40     28.43 o 
  -3   1   6      360.33      359.62     10.00 o 
  -2   1   6       42.79       26.27      2.27 o 
  -1   1   6     2639.82     2638.68     51.39 o 
   0   1   6     4465.95     4469.91     97.99 o 
   1   1   6     1205.64     1173.37     28.90 o 
   2   1   6      128.79      178.82      6.81 o 
   3   1   6      490.13      460.52     13.63 o 
   4   1   6     4185.52     4264.87     82.72 o 
   5   1   6     1794.51     1838.52    119.73 o 
   6   1   6      617.35      644.60     44.05 o 
   7   1   6      463.70      496.13     18.42 o 
   8   1   6      329.93      352.78     15.22 o 
   9   1   6      104.96       93.30      9.61 o 
  10   1   6       21.47       12.81     10.01 o 
  -8   2   6      240.99      250.50     18.62 o 
  -7   2   6      551.36      554.51     18.95 o 
  -6   2   6      949.71      982.66     29.58 o 
  -5   2   6     1578.09     1601.17     45.09 o 
  -4   2   6      201.01      188.56      7.40 o 
  -3   2   6      628.29      650.18     15.46 o 
  -2   2   6     1108.43     1061.52     38.44 o 
  -1   2   6     2061.86     2055.29     61.47 o 
   0   2   6     1496.01     1432.80     32.01 o 
   1   2   6      384.87      335.54      7.40 o 
   2   2   6      558.63      516.79     13.56 o 
   3   2   6      450.95      423.52     19.22 o 
   4   2   6     4219.24     4515.39    112.20 o 
   5   2   6      429.46      428.86     16.42 o 
   6   2   6      981.57     1090.76     38.44 o 
   7   2   6      592.58      609.05     20.82 o 
   8   2   6      782.62      823.68     29.63 o 
   9   2   6       52.54       26.83      8.41 o 
  10   2   6      169.43      175.39     17.62 o 
  -8   3   6      300.38      311.97     18.19 o 
  -7   3   6      501.61      525.63     26.03 o 
  -6   3   6      350.69      341.98     29.23 o 
  -5   3   6       97.45      103.61      6.15 o 
  -4   3   6      668.77      672.74     18.54 o 
  -3   3   6     1466.67     1450.97     42.45 o 
  -2   3   6      612.06      585.81     12.80 o 
  -1   3   6        5.84        5.21      1.70 o 
   0   3   6        7.11       13.56      1.40 o 
   1   3   6     1291.46     1264.17     26.44 o 
   2   3   6     1970.01     1956.75     61.47 o 
   3   3   6     1509.68     1534.27     32.96 o 
   4   3   6      330.33      301.26      9.03 o 
   5   3   6      166.12      141.75      8.01 o 
   6   3   6      504.44      579.42     24.03 o 
   7   3   6      664.27      688.74     23.63 o 
   8   3   6      544.27      532.57     18.42 o 
   9   3   6      506.84      544.98     29.63 o 
  10   3   6      564.32      628.27     34.84 o 
  -8   4   6      180.48      173.39     20.42 o 
  -7   4   6      154.45      120.93     13.61 o 
  -6   4   6       30.53       30.58      5.46 o 
  -5   4   6      926.86      988.87     26.43 o 
  -4   4   6     1220.39     1181.19     29.80 o 
  -3   4   6      429.71      402.83     36.04 o 
  -2   4   6      403.78      381.27     10.29 o 
  -1   4   6     2019.66     2024.43     40.63 o 
   0   4   6     1222.98     1149.58     21.36 o 
   1   4   6     1229.09     1217.27     25.65 o 
   2   4   6     1811.13     1856.00     41.09 o 
   3   4   6     1175.52     1205.50     72.28 o 
   4   4   6     1035.33     1089.63     34.24 o 
   5   4   6      381.16      380.24     27.83 o 
   6   4   6      266.54      266.86     11.69 o 
   7   4   6       20.28       23.18      7.41 o 
   8   4   6      696.53      825.11     55.66 o 
   9   4   6      554.35      604.55     27.09 o 
  10   4   6      562.89      571.01     33.64 o 
  -7   5   6       12.95       10.01     12.01 o 
  -6   5   6      461.78      457.55     21.52 o 
  -5   5   6     1346.71     1373.21     44.92 o 
  -4   5   6      768.03      778.67     20.62 o 
  -3   5   6        5.28        4.07      2.59 o 
  -2   5   6     1093.98     1050.60     36.24 o 
  -1   5   6     2948.77     3038.37     91.50 o 
   0   5   6     3222.28     3218.89     64.89 o 
   1   5   6      307.30      279.07      7.78 o 
   2   5   6      497.19      459.90     17.02 o 
   3   5   6      878.02      920.21     23.18 o 
   4   5   6      880.14      962.94     42.85 o 
   5   5   6      587.26      620.55     23.48 o 
   6   5   6       83.05       91.88      8.65 o 
   7   5   6      220.75      253.85     14.93 o 
   8   5   6      455.21      501.94     27.99 o 
   9   5   6      475.78      497.07     23.54 o 
  -7   6   6      294.23      249.87     20.02 o 
  -6   6   6       93.58       91.05     14.82 o 
  -5   6   6      182.98      171.98     11.85 o 
  -4   6   6      187.52      179.00     10.36 o 
  -3   6   6      334.08      346.42     11.34 o 
  -2   6   6      644.63      600.22     15.16 o 
  -1   6   6      620.26      637.52     26.43 o 
   0   6   6      238.12      242.58      6.81 o 
   1   6   6      145.55      135.33     13.01 o 
   2   6   6      661.86      662.71     14.00 o 
   3   6   6      419.24      423.57     34.64 o 
   4   6   6      263.29      255.41      9.74 o 
   5   6   6      733.45      748.83     47.85 o 
   6   6   6      513.75      532.49     45.45 o 
   7   6   6      193.20      193.84     13.81 o 
   8   6   6      282.31      286.21     19.80 o 
   9   6   6      215.76      203.02     29.23 o 
  -6   7   6       56.90       58.06     13.21 o 
  -5   7   6       52.97       48.72      8.22 o 
  -4   7   6      245.44      254.40     13.09 o 
  -3   7   6      529.19      520.19     26.43 o 
  -2   7   6      703.71      679.03     20.95 o 
  -1   7   6       56.46       60.29      8.01 o 
   0   7   6      696.51      705.31     24.43 o 
   1   7   6      451.19      457.18     11.64 o 
   2   7   6      980.86     1038.74     26.84 o 
   3   7   6      177.48      173.84      8.08 o 
   4   7   6      960.64     1075.59     32.37 o 
   5   7   6     1541.32     1613.50     94.10 o 
   6   7   6      852.05      968.52     70.48 o 
   7   7   6      325.58      346.77     22.42 o 
   8   7   6       75.37       73.28     26.03 o 
  -6   8   6      272.09      340.66     17.46 o 
  -5   8   6      300.25      338.51     18.84 o 
  -4   8   6      126.13      105.55     35.04 o 
  -3   8   6      157.52      159.53     21.62 o 
  -2   8   6       67.65       76.83      6.65 o 
  -1   8   6      307.04      295.15     11.88 o 
   0   8   6      812.19      862.32     24.05 o 
   1   8   6      237.09      237.18     10.33 o 
   2   8   6      127.45      116.32     19.62 o 
   3   8   6      386.31      426.60     20.02 o 
   4   8   6      586.09      637.48     30.03 o 
   5   8   6      285.92      303.52     19.62 o 
   6   8   6      161.94      176.59     17.22 o 
   7   8   6      207.22      148.96     23.63 o 
  -5   9   6      337.57      336.22     22.02 o 
  -4   9   6      122.24      125.85     11.62 o 
  -3   9   6      137.96      151.72     22.82 o 
  -2   9   6      272.93      300.34     15.20 o 
  -1   9   6      379.11      403.39     16.26 o 
   0   9   6      455.70      481.58     16.70 o 
   1   9   6       22.45       23.29      7.30 o 
   2   9   6      175.96      183.43     29.63 o 
   3   9   6      308.61      316.74     20.42 o 
   4   9   6      453.41      525.36     27.23 o 
   5   9   6        2.96        1.20      9.21 o 
   6   9   6        4.29        6.01     12.01 o 
  -3  10   6      172.83      169.20     22.62 o 
  -2  10   6      128.76       95.09     11.93 o 
  -1  10   6      135.90      125.52     11.38 o 
   0  10   6      388.10      436.08     24.23 o 
   1  10   6      303.81      328.56     15.83 o 
   2  10   6       78.70       62.56     10.59 o 
   3  10   6      181.44      193.81     20.42 o 
   4  10   6      208.27      190.60     21.22 o 
   5  10   6       57.78       50.85     15.22 o 
   0  11   6      276.58      272.74     20.01 o 
   1  11   6      273.32      289.32     16.63 o 
   2  11   6      143.01      147.36     18.82 o 
   1  -8   7        0.59       -7.01      7.01 o 
   2  -8   7       44.19       54.26     18.02 o 
   3  -8   7       71.25       68.49     12.02 o 
  -2  -7   7       72.05       61.35     25.03 o 
  -1  -7   7        1.27       -3.72      5.68 o 
   0  -7   7        2.70        5.97      7.01 o 
   1  -7   7        2.16        5.02      5.68 o 
   2  -7   7       66.99       54.36      7.58 o 
   3  -7   7        1.13        1.52      6.65 o 
   4  -7   7       85.57       96.55     11.82 o 
   5  -7   7        0.71       14.14     18.22 o 
   6  -7   7        0.65       -5.11      9.78 o 
  -3  -6   7       17.18       20.33      7.61 o 
  -2  -6   7        0.08        0.38      5.39 o 
  -1  -6   7       13.57        4.20      5.10 o 
   0  -6   7       22.11       22.47      5.93 o 
   1  -6   7       27.53       18.99      5.77 o 
   2  -6   7       87.83       90.99     26.63 o 
   3  -6   7      171.62      139.64     35.44 o 
   4  -6   7       17.68       14.72      7.22 o 
   5  -6   7       32.62       23.80      8.07 o 
   6  -6   7       27.01       19.71     10.16 o 
   7  -6   7       64.13       60.25     13.47 o 
  -5  -5   7       42.40       34.10     11.66 o 
  -4  -5   7       57.90       48.56     11.41 o 
  -3  -5   7        8.49        6.89      5.52 o 
  -2  -5   7        0.36       -8.81      8.81 o 
  -1  -5   7        7.34        0.09      3.40 o 
   0  -5   7      312.32      320.87     14.22 o 
   1  -5   7        1.24       -4.38      4.38 o 
   2  -5   7        1.59       -0.69      4.95 o 
   3  -5   7        4.82       -1.23      6.21 o 
   4  -5   7      370.98      385.45     18.53 o 
   5  -5   7        4.98       -5.90      5.90 o 
   6  -5   7       96.90       99.82     15.42 o 
   7  -5   7       26.48       26.51     14.22 o 
   8  -5   7        3.78       13.21     11.22 o 
  -5  -4   7        6.39        2.09      8.60 o 
  -4  -4   7        4.80        8.98      6.90 o 
  -3  -4   7       15.22       15.17      4.12 o 
  -2  -4   7       48.00       40.20      5.19 o 
  -1  -4   7       64.78       51.95      4.12 o 
   0  -4   7       21.31       17.91      3.40 o 
   1  -4   7      204.62      197.26     13.81 o 
   2  -4   7       46.80       34.49      3.70 o 
   3  -4   7      132.44      113.28      6.83 o 
   4  -4   7      244.97      238.08     10.26 o 
   5  -4   7        3.80        2.70      4.22 o 
   6  -4   7       20.08        9.01      6.21 o 
   7  -4   7       63.38       53.47      8.81 o 
   8  -4   7        7.65        3.60      7.21 o 
   9  -4   7       25.42       25.38     14.82 o 
  -6  -3   7       11.26        7.72      7.93 o 
  -5  -3   7       43.17       31.68      8.61 o 
  -4  -3   7        7.58        3.17      5.61 o 
  -3  -3   7        0.01        0.32      2.73 o 
  -2  -3   7       96.59       85.59      4.96 o 
  -1  -3   7      380.69      389.92     14.22 o 
   0  -3   7        4.75        4.54      2.40 o 
   1  -3   7        0.30       -0.07      2.40 o 
   2  -3   7        0.74        0.58      1.82 o 
   3  -3   7      283.65      269.57      7.46 o 
   4  -3   7        8.69        3.22      3.60 o 
   5  -3   7        6.15        6.73      4.22 o 
   6  -3   7      231.96      235.07     26.83 o 
   7  -3   7        8.61        2.84      5.07 o 
   8  -3   7       63.06       52.61     12.41 o 
   9  -3   7        2.02       -9.09      9.09 o 
  -6  -2   7        3.53        0.58      6.25 o 
  -5  -2   7        1.26       -3.55      4.12 o 
  -4  -2   7      141.07      139.78      7.22 o 
  -3  -2   7        2.72       -1.09      3.08 o 
  -2  -2   7      252.49      244.47      7.03 o 
  -1  -2   7       21.08       16.25      2.51 o 
   0  -2   7      481.33      490.22     22.22 o 
   1  -2   7      279.89      284.72      8.63 o 
   2  -2   7       41.49       26.58      2.96 o 
   3  -2   7        8.79        7.79      1.79 o 
   4  -2   7       57.98       48.50      3.08 o 
   5  -2   7        0.16        3.28      4.00 o 
   6  -2   7      148.93      125.22     18.42 o 
   7  -2   7       67.54       48.87      6.31 o 
   8  -2   7       19.53       10.01      5.32 o 
   9  -2   7        6.66        6.81     13.41 o 
  10  -2   7       76.02       79.25     29.23 o 
  -7  -1   7        3.51        9.13      8.00 o 
  -6  -1   7        0.01       -3.16      7.21 o 
  -5  -1   7       63.40       56.78     10.61 o 
  -4  -1   7        0.84       -4.12      4.12 o 
  -3  -1   7      190.68      183.00     15.02 o 
  -2  -1   7      166.71      176.91      6.80 o 
  -1  -1   7      324.02      317.28      7.15 o 
   0  -1   7      159.68      147.00      5.66 o 
   1  -1   7      362.95      368.08      9.81 o 
   2  -1   7       55.22       64.10      4.43 o 
   3  -1   7       60.02       54.88      3.03 o 
   4  -1   7       33.23       25.99      6.01 o 
   5  -1   7      316.05      313.03     28.03 o 
   6  -1   7       58.89       47.98     10.81 o 
   7  -1   7       41.09       42.29      8.21 o 
   8  -1   7       26.87       33.81      7.13 o 
   9  -1   7        6.62       -0.89     11.21 o 
  10  -1   7       22.15       12.81     14.01 o 
  -7   0   7        2.89       -1.32      6.83 o 
  -6   0   7       17.81       14.40     12.21 o 
  -5   0   7        0.74        3.56      5.81 o 
  -4   0   7        6.21       10.24      3.70 o 
  -3   0   7        3.92        4.22      3.08 o 
  -2   0   7      288.73      302.70      9.48 o 
  -1   0   7        5.44        7.12      1.82 o 
   0   0   7       32.35       20.24      2.68 o 
   1   0   7       10.64        7.81      1.98 o 
   2   0   7      130.86      128.04      5.76 o 
   3   0   7       26.43       22.00      3.20 o 
   4   0   7       12.77        9.30      2.55 o 
   5   0   7       59.18       53.17      5.69 o 
   6   0   7       98.01      102.03     10.81 o 
   7   0   7       90.15       95.95     12.41 o 
   8   0   7        0.47        6.64      4.48 o 
   9   0   7        0.23       -5.69      6.00 o 
  10   0   7       54.18       47.25     11.61 o 
  -7   1   7       98.05       80.14      9.20 o 
  -6   1   7      275.78      273.11     16.22 o 
  -5   1   7       22.56       15.88      5.07 o 
  -4   1   7       30.86       31.41      4.67 o 
  -3   1   7        0.01       -2.36      2.36 o 
  -2   1   7       21.99       15.02      2.39 o 
  -1   1   7      355.21      375.57      8.89 o 
   0   1   7        2.70        0.36      2.20 o 
   1   1   7       73.46       79.06      3.03 o 
   2   1   7      249.75      259.90     13.01 o 
   3   1   7       13.12       12.07      1.75 o 
   4   1   7      234.40      249.21     24.63 o 
   5   1   7      514.58      518.49     30.03 o 
   6   1   7       27.53       22.33      3.45 o 
   7   1   7       77.21       54.86      6.41 o 
   8   1   7       81.78       72.88      7.21 o 
   9   1   7        9.55       12.01      7.21 o 
  10   1   7       50.46       36.84      9.61 o 
  -7   2   7       76.73       50.47      8.37 o 
  -6   2   7       10.96        8.91      7.01 o 
  -5   2   7       82.98       80.71      5.93 o 
  -4   2   7        2.56        5.81      7.01 o 
  -3   2   7       93.81       86.14      8.41 o 
  -2   2   7      100.88       91.99      7.41 o 
  -1   2   7      237.38      244.59      6.44 o 
   0   2   7       13.06       11.50      1.70 o 
   1   2   7        3.84        1.92      1.51 o 
   2   2   7       93.03       94.33      3.97 o 
   3   2   7       30.51       17.91      3.20 o 
   4   2   7      383.57      404.15     11.22 o 
   5   2   7      435.84      456.29     14.79 o 
   6   2   7      446.45      433.66     17.22 o 
   7   2   7      266.64      272.69     12.01 o 
   8   2   7      142.07      113.32      9.21 o 
   9   2   7       92.97       77.28      8.81 o 
  10   2   7        0.09        4.40      8.41 o 
  -7   3   7       88.53       54.87      9.34 o 
  -6   3   7       34.76       27.88      6.25 o 
  -5   3   7       39.45       28.03      5.26 o 
  -4   3   7        9.63        7.80      3.53 o 
  -3   3   7        4.62        2.05      6.81 o 
  -2   3   7      155.81      156.71      9.21 o 
  -1   3   7        8.47        5.05      1.82 o 
   0   3   7       34.12       28.78      2.40 o 
   1   3   7        0.85        1.25      2.21 o 
   2   3   7        4.85       -2.87      2.87 o 
   3   3   7        2.43        1.00      1.52 o 
   4   3   7       45.43       33.93      6.01 o 
   5   3   7       96.73       88.23      6.81 o 
   6   3   7      104.81      105.71      8.01 o 
   7   3   7       88.43       66.07      7.21 o 
   8   3   7      170.68      138.55      9.21 o 
   9   3   7        4.16        3.20      9.21 o 
  10   3   7       21.06       16.02     10.81 o 
  -7   4   7        4.25        1.60      9.61 o 
  -6   4   7       66.38       62.83      7.50 o 
  -5   4   7       73.57       64.06     17.22 o 
  -4   4   7       48.65       35.30     11.61 o 
  -3   4   7      100.18       93.66     11.01 o 
  -2   4   7      180.92      184.22     20.82 o 
  -1   4   7       16.55       10.38      2.11 o 
   0   4   7       84.65       82.35      9.21 o 
   1   4   7       91.62       81.07      4.22 o 
   2   4   7        1.34       -1.00      2.55 o 
   3   4   7      244.56      252.08      8.72 o 
   4   4   7      196.07      203.33      6.79 o 
   5   4   7       84.86       80.71      5.29 o 
   6   4   7       31.62       26.03      4.81 o 
   7   4   7      125.11      151.36     18.82 o 
   8   4   7       21.93       14.42      8.81 o 
   9   4   7       11.56       11.21     12.01 o 
  10   4   7       37.99       23.22     14.82 o 
  -7   5   7        0.78        0.00     10.01 o 
  -6   5   7       23.18        2.80      9.21 o 
  -5   5   7       43.63       36.02      6.08 o 
  -4   5   7        0.11        5.36      3.93 o 
  -3   5   7        2.84        0.51      3.08 o 
  -2   5   7       40.94       46.42      3.65 o 
  -1   5   7      704.70      725.36     19.82 o 
   0   5   7      351.05      347.75     10.62 o 
   1   5   7       79.79       74.64      5.52 o 
   2   5   7      393.91      403.44     13.71 o 
   3   5   7       50.14       41.89      4.39 o 
   4   5   7       12.69        4.38      6.61 o 
   5   5   7      298.51      271.89     16.02 o 
   6   5   7      122.87      116.63     16.62 o 
   7   5   7       52.15       48.87     10.01 o 
   8   5   7      109.88      109.51     12.60 o 
   9   5   7        6.86      -10.41     13.21 o 
  -6   6   7       10.58       11.61     10.81 o 
  -5   6   7        7.84       11.13      5.76 o 
  -4   6   7       67.23       61.79      6.33 o 
  -3   6   7        6.94        3.85      3.26 o 
  -2   6   7        7.38        5.05      4.40 o 
  -1   6   7      124.84      109.82      5.47 o 
   0   6   7      112.09      107.73      6.21 o 
   1   6   7      107.48      101.39      5.64 o 
   2   6   7       80.91       77.52      6.22 o 
   3   6   7        5.71        4.09      3.45 o 
   4   6   7        0.59       -0.16      2.39 o 
   5   6   7       12.34       11.26      4.96 o 
   6   6   7       11.48       12.56      5.76 o 
   7   6   7       88.20      120.13     20.82 o 
   8   6   7       40.75       46.45     19.62 o 
   9   6   7        3.85        0.00     22.02 o 
  -6   7   7        5.05        3.01      6.93 o 
  -5   7   7        7.03       11.52      7.98 o 
  -4   7   7      136.55      130.94      9.78 o 
  -3   7   7       22.50       30.16      7.63 o 
  -2   7   7       18.17       10.36      5.61 o 
  -1   7   7      150.20      150.71      8.41 o 
   0   7   7      172.94      173.35      7.22 o 
   1   7   7        1.14        3.78      3.46 o 
   2   7   7       13.89        7.82      8.61 o 
   3   7   7      331.78      325.41     23.22 o 
   4   7   7       16.62       15.79      5.77 o 
   5   7   7        0.09       -0.80      6.41 o 
   6   7   7       50.66       43.65     10.01 o 
   7   7   7        2.05       13.61      9.21 o 
   8   7   7        2.40       30.43     21.22 o 
  -5   8   7       14.40       33.64     11.21 o 
  -4   8   7       14.22        9.95      9.98 o 
  -3   8   7        6.33       10.14      7.98 o 
  -2   8   7       34.93       29.43      5.52 o 
  -1   8   7      173.15      173.16      9.33 o 
   0   8   7       24.14       14.77      4.95 o 
   1   8   7      186.64      183.50      9.05 o 
   2   8   7       61.69       45.94      6.93 o 
   3   8   7       43.21       32.72      7.64 o 
   4   8   7       29.95       24.07      8.61 o 
   5   8   7       63.01       67.67     13.61 o 
   6   8   7        2.77       -0.40      8.41 o 
   7   8   7        0.70       -4.40      9.21 o 
  -4   9   7        3.09        6.44      9.62 o 
  -3   9   7       23.25       32.64      9.61 o 
  -2   9   7        0.18        8.79      6.59 o 
  -1   9   7       35.49       16.42     13.01 o 
   0   9   7       28.76       29.41      7.81 o 
   1   9   7       51.15       46.65      6.93 o 
   2   9   7       25.40       16.72      6.64 o 
   3   9   7       52.14       47.50      9.58 o 
   4   9   7        5.27        2.00     13.21 o 
   5   9   7       23.22       22.82     12.01 o 
   6   9   7      123.13      124.53     18.42 o 
  -2  10   7       80.08       59.51     11.46 o 
  -1  10   7       26.58       38.89      8.70 o 
   0  10   7        0.56        0.74      6.37 o 
   1  10   7        4.11       -6.74      8.04 o 
   2  10   7       90.04       71.01     22.22 o 
   3  10   7       17.60        0.00     14.42 o 
   4  10   7       13.15       -8.41     14.42 o 
   0  -7   8      105.69       99.06     12.21 o 
   1  -7   8      128.61      114.24     11.33 o 
   2  -7   8      163.39      127.63     18.42 o 
   3  -7   8      248.95      228.58     16.11 o 
   4  -7   8        5.85       -0.59      7.87 o 
  -2  -6   8      200.52      229.39     43.85 o 
  -1  -6   8      106.70       89.73      8.27 o 
   0  -6   8      455.99      493.29     35.44 o 
   1  -6   8      244.02      256.41     15.42 o 
   2  -6   8      282.63      294.27     31.83 o 
   3  -6   8       29.53       33.81      8.15 o 
   4  -6   8       24.47       21.41     13.81 o 
   5  -6   8      311.71      347.11     35.44 o 
   6  -6   8      330.69      384.33     28.03 o 
  -3  -5   8       64.50       69.10     11.41 o 
  -2  -5   8      184.73      168.18     15.42 o 
  -1  -5   8      312.19      352.08     19.22 o 
   0  -5   8      751.33      827.56     31.63 o 
   1  -5   8      478.20      506.85     18.25 o 
   2  -5   8       47.45       42.90      7.01 o 
   3  -5   8       96.49       90.44      9.61 o 
   4  -5   8       81.05       63.81     16.82 o 
   5  -5   8      741.05      775.14     39.24 o 
   6  -5   8      362.82      397.12     23.23 o 
   7  -5   8      251.49      247.06     17.09 o 
  -4  -4   8       85.46       69.66     14.01 o 
  -3  -4   8      355.64      387.47     22.82 o 
  -2  -4   8      975.03     1085.66     31.36 o 
  -1  -4   8      389.60      424.33     15.20 o 
   0  -4   8      585.93      645.76     20.93 o 
   1  -4   8      344.57      370.25     13.01 o 
   2  -4   8     1037.40     1114.59     35.24 o 
   3  -4   8      531.27      523.54     20.85 o 
   4  -4   8      505.09      476.29     43.25 o 
   5  -4   8      403.44      402.31     23.43 o 
   6  -4   8      388.71      385.49     16.73 o 
   7  -4   8      186.00      173.69     14.29 o 
   8  -4   8       44.78       58.70     23.22 o 
  -5  -3   8       86.48       74.93      9.01 o 
  -4  -3   8      203.87      223.33     15.62 o 
  -3  -3   8      482.70      499.40     17.26 o 
  -2  -3   8      287.04      289.58     13.81 o 
  -1  -3   8        2.74        4.36      3.55 o 
   0  -3   8      184.62      188.88      9.41 o 
   1  -3   8      609.57      641.91     18.09 o 
   2  -3   8      304.53      315.93     10.19 o 
   3  -3   8      518.01      535.27     29.03 o 
   4  -3   8      730.90      789.17     28.58 o 
   5  -3   8      579.10      577.78     27.23 o 
   6  -3   8       11.12        2.82     19.42 o 
   7  -3   8      316.90      365.15     22.00 o 
   8  -3   8      135.69      168.24     18.54 o 
   9  -3   8      342.59      414.04     32.63 o 
  -6  -2   8       73.78       78.79     12.20 o 
  -5  -2   8      578.01      590.23     32.84 o 
  -4  -2   8      689.53      732.26     25.93 o 
  -3  -2   8      324.68      319.71     19.42 o 
  -2  -2   8       47.31       32.00      4.14 o 
  -1  -2   8      103.27      104.41      7.18 o 
   0  -2   8     1272.96     1327.30     36.75 o 
   1  -2   8     1039.71     1061.91     25.48 o 
   2  -2   8      204.58      219.57      7.22 o 
   3  -2   8      314.30      318.23     16.22 o 
   4  -2   8     1078.33     1144.14     29.82 o 
   5  -2   8      308.31      307.47     47.85 o 
   6  -2   8      426.74      447.21     30.43 o 
   7  -2   8      450.88      457.37     59.06 o 
   8  -2   8      248.49      248.76     32.43 o 
   9  -2   8      249.33      282.51     36.04 o 
  -6  -1   8      287.60      245.47     32.03 o 
  -5  -1   8      354.21      384.89     16.48 o 
  -4  -1   8      808.30      853.39     31.32 o 
  -3  -1   8      384.97      398.30     14.48 o 
  -2  -1   8      646.60      669.52     18.83 o 
  -1  -1   8      684.22      664.68     18.53 o 
   0  -1   8      709.94      689.44     19.04 o 
   1  -1   8     1299.23     1420.06     33.41 o 
   2  -1   8      914.18      910.87     20.64 o 
   3  -1   8      597.75      596.06     17.30 o 
   4  -1   8      296.89      294.91     15.02 o 
   5  -1   8      612.18      624.48     23.86 o 
   6  -1   8      457.84      471.53     31.43 o 
   7  -1   8      515.83      516.85     20.13 o 
   8  -1   8      303.73      255.07     14.42 o 
   9  -1   8      601.49      653.06     30.29 o 
  10  -1   8      292.55      280.50     34.24 o 
  -6   0   8      225.43      232.57     13.91 o 
  -5   0   8       34.18       32.25      8.59 o 
  -4   0   8      335.11      335.71     12.45 o 
  -3   0   8     1377.66     1479.92     37.23 o 
  -2   0   8     1344.30     1383.05     38.83 o 
  -1   0   8      983.36      999.98     27.37 o 
   0   0   8       68.94       55.27      7.41 o 
   1   0   8      768.39      750.11     20.17 o 
   2   0   8      226.10      207.34      6.78 o 
   3   0   8      334.33      300.78     12.01 o 
   4   0   8      143.90      142.94      5.97 o 
   5   0   8      336.20      314.98     11.03 o 
   6   0   8      371.90      374.17     13.19 o 
   7   0   8      245.07      238.81     19.42 o 
   8   0   8      232.79      223.04     31.23 o 
   9   0   8       22.80       17.78     11.61 o 
  10   0   8      236.53      216.63     17.62 o 
  -7   1   8      103.59       72.36     12.89 o 
  -6   1   8      110.25      104.12     11.81 o 
  -5   1   8      253.21      244.65     23.02 o 
  -4   1   8     1224.98     1266.40     35.01 o 
  -3   1   8      114.96      105.86      6.37 o 
  -2   1   8      610.22      628.73     18.11 o 
  -1   1   8     1263.94     1271.35     36.85 o 
   0   1   8     1047.83     1012.08     64.27 o 
   1   1   8      583.66      559.73     18.79 o 
   2   1   8      654.20      650.83     16.33 o 
   3   1   8      910.44      943.01     29.03 o 
   4   1   8      351.64      340.82     10.95 o 
   5   1   8     1425.12     1396.86     36.47 o 
   6   1   8     1253.96     1328.22     44.85 o 
   7   1   8      454.52      494.13     20.82 o 
   8   1   8      108.89       82.09      8.41 o 
   9   1   8      101.86      104.91     11.21 o 
  10   1   8      201.43      162.57     15.62 o 
  -7   2   8        2.60       13.92     10.19 o 
  -6   2   8      176.51      146.23     16.62 o 
  -5   2   8      489.45      500.89     20.01 o 
  -4   2   8      351.03      344.77     26.63 o 
  -3   2   8        5.46        6.93      5.21 o 
  -2   2   8      196.68      194.09      7.47 o 
  -1   2   8     1079.45     1053.28     34.44 o 
   0   2   8      623.95      617.29     15.85 o 
   1   2   8     1868.54     1835.38     54.46 o 
   2   2   8      650.46      605.15     17.76 o 
   3   2   8     1106.10     1113.54     31.04 o 
   4   2   8      671.85      657.88     36.64 o 
   5   2   8     2743.62     2889.25     71.66 o 
   6   2   8      257.39      234.65     10.81 o 
   7   2   8       43.39       30.43      5.61 o 
   8   2   8      346.99      313.13     16.02 o 
   9   2   8      386.25      358.38     18.82 o 
  10   2   8      174.04      117.73     18.02 o 
  -7   3   8      509.52      517.37     24.74 o 
  -6   3   8      504.74      491.56     35.04 o 
  -5   3   8      154.38      134.72      8.15 o 
  -4   3   8      314.72      334.23     11.73 o 
  -3   3   8      456.47      471.50     25.03 o 
  -2   3   8      538.55      532.47     15.70 o 
  -1   3   8      247.11      225.35      6.78 o 
   0   3   8     1342.03     1349.44     36.84 o 
   1   3   8     1256.87     1271.05     27.80 o 
   2   3   8      915.97      879.34     32.42 o 
   3   3   8      503.68      474.25     12.41 o 
   4   3   8      519.22      564.04     19.82 o 
   5   3   8      769.56      779.22     25.58 o 
   6   3   8      278.65      260.68     15.22 o 
   7   3   8      217.28      205.82     11.21 o 
   8   3   8      286.37      265.88     14.01 o 
   9   3   8      305.68      261.88     23.63 o 
  10   3   8      179.55      166.98     20.82 o 
  -6   4   8      186.19      186.35     13.02 o 
  -5   4   8      173.52      165.64      8.94 o 
  -4   4   8      638.28      706.55     19.04 o 
  -3   4   8      815.95      812.74     26.50 o 
  -2   4   8      195.03      211.27      9.34 o 
  -1   4   8       88.65       86.66     12.81 o 
   0   4   8      376.41      372.39     12.01 o 
   1   4   8     1383.46     1321.16     30.52 o 
   2   4   8      972.88      968.29     28.65 o 
   3   4   8      384.85      393.15     16.82 o 
   4   4   8        7.59        7.22      4.40 o 
   5   4   8      551.00      596.52     30.83 o 
   6   4   8      907.69      924.59     38.04 o 
   7   4   8     1092.16     1179.26     88.89 o 
   8   4   8      277.61      260.68     18.42 o 
   9   4   8      356.45      380.01     26.43 o 
  -6   5   8       47.06       38.55      9.06 o 
  -5   5   8      242.13      222.15     11.88 o 
  -4   5   8      319.87      327.84     14.28 o 
  -3   5   8      923.31     1016.23     39.64 o 
  -2   5   8      157.35      162.56      8.15 o 
  -1   5   8      104.23      105.33      6.51 o 
   0   5   8      452.50      440.28     12.58 o 
   1   5   8      407.86      401.86     12.41 o 
   2   5   8      195.86      184.92      9.01 o 
   3   5   8      239.38      240.10      9.61 o 
   4   5   8      881.72      894.79     30.50 o 
   5   5   8      279.89      258.44     18.02 o 
   6   5   8      330.88      297.52     26.03 o 
   7   5   8      279.38      276.30     30.03 o 
   8   5   8      328.85      300.72     28.43 o 
   9   5   8      295.65      206.62     22.02 o 
  -6   6   8      244.72      216.23     35.24 o 
  -5   6   8      277.06      261.09     15.96 o 
  -4   6   8      464.40      533.67     39.24 o 
  -3   6   8      691.25      773.85     20.52 o 
  -2   6   8      382.64      388.64     11.64 o 
  -1   6   8     1349.21     1332.89     39.44 o 
   0   6   8     1139.98     1205.41     35.04 o 
   1   6   8      201.76      206.50      8.07 o 
   2   6   8       59.68       51.75      5.61 o 
   3   6   8     1292.86     1380.64     56.06 o 
   4   6   8     1489.14     1532.69     46.96 o 
   5   6   8      318.46      358.33     18.68 o 
   6   6   8      114.68      137.35     21.22 o 
   7   6   8      140.35      146.96     22.02 o 
   8   6   8       79.79       57.26     23.22 o 
  -5   7   8      240.93      295.54     21.02 o 
  -4   7   8      144.26      168.54     18.02 o 
  -3   7   8      381.48      387.79     14.62 o 
  -2   7   8      123.50      128.24      9.01 o 
  -1   7   8      372.32      370.34     11.34 o 
   0   7   8       97.51       87.04      6.33 o 
   1   7   8      699.14      748.74     20.52 o 
   2   7   8      451.04      478.88     19.32 o 
   3   7   8      263.52      264.18     15.95 o 
   4   7   8      146.40      141.69     22.82 o 
   5   7   8      125.25      127.74     20.82 o 
   6   7   8      520.49      469.70     42.85 o 
   7   7   8       76.96       86.49     20.02 o 
   8   7   8       51.66       67.27     25.63 o 
  -4   8   8      145.02      137.68     12.52 o 
  -3   8   8      187.49      177.24     23.63 o 
  -2   8   8       62.75       59.54     15.02 o 
  -1   8   8       62.18       60.55      7.81 o 
   0   8   8      245.58      274.81     12.14 o 
   1   8   8     1066.23     1163.78     32.98 o 
   2   8   8      376.43      398.37     18.06 o 
   3   8   8       64.77       65.85     12.01 o 
   4   8   8      114.80      119.73     10.76 o 
   5   8   8      465.49      515.35     28.03 o 
   6   8   8      666.02      717.17     38.44 o 
   7   8   8      142.38      131.74     17.22 o 
  -3   9   8        9.04        4.81      8.88 o 
  -2   9   8       87.47      104.00     17.22 o 
  -1   9   8      637.27      757.66     30.54 o 
   0   9   8      315.99      338.36     14.72 o 
   1   9   8      456.66      435.86     17.42 o 
   2   9   8       98.87       78.04     10.86 o 
   3   9   8      173.67      190.76     13.84 o 
   4   9   8      262.78      276.98     18.46 o 
   5   9   8      512.62      575.81     32.84 o 
   6   9   8      310.27      299.12     26.03 o 
  -2  10   8      319.61      368.36     23.35 o 
  -1  10   8      132.51      109.23     13.48 o 
   0  10   8       20.68       28.33     11.41 o 
   1  10   8       86.75       92.75      9.74 o 
   2  10   8      154.52      173.05     14.96 o 
   3  10   8       76.93       89.98     12.41 o 
   4  10   8       83.58       60.06     15.62 o 
   0  -6   9       27.03       20.37      8.44 o 
   1  -6   9       13.20        7.12      9.81 o 
   2  -6   9        0.62       15.46     15.62 o 
   3  -6   9        0.18       -8.20      8.20 o 
   4  -6   9      198.62      222.44     23.02 o 
   5  -6   9        7.22        9.40      9.62 o 
  -2  -5   9        6.49        4.40     10.81 o 
  -1  -5   9       21.09       19.59      8.75 o 
   0  -5   9       47.36       51.44      9.33 o 
   1  -5   9        2.80        9.69     12.61 o 
   2  -5   9       14.21       -3.23      7.12 o 
   3  -5   9        1.83       -1.60      5.66 o 
   4  -5   9        0.53       -0.03      8.34 o 
   5  -5   9        2.35       -7.28     11.01 o 
   6  -5   9       66.31       66.06     22.82 o 
  -3  -4   9       17.57       14.52      7.47 o 
  -2  -4   9        1.42       -5.47      5.47 o 
  -1  -4   9        0.02       11.34      8.22 o 
   0  -4   9        3.48        6.42      6.37 o 
   1  -4   9        3.59        6.99      6.44 o 
   2  -4   9        0.18        3.54      5.55 o 
   3  -4   9      142.00      115.55     11.08 o 
   4  -4   9       12.21        3.89      7.41 o 
   5  -4   9       14.59        2.17      8.12 o 
   6  -4   9       84.97      100.67     13.41 o 
   7  -4   9       63.10       44.98     14.81 o 
  -4  -3   9       17.50       25.63      9.27 o 
  -3  -3   9       28.65       27.05      9.41 o 
  -2  -3   9       79.54       79.01      9.21 o 
  -1  -3   9        0.76       -7.21      7.21 o 
   0  -3   9       55.64       67.07      6.37 o 
   1  -3   9      255.41      237.61     10.33 o 
   2  -3   9      190.67      184.32      8.89 o 
   3  -3   9       98.29       74.94      9.81 o 
   4  -3   9        0.01        2.20      9.61 o 
   5  -3   9        8.73        7.15      9.56 o 
   6  -3   9       94.39       90.86     25.23 o 
   7  -3   9        0.71        4.55      9.86 o 
   8  -3   9       92.16       79.28     26.43 o 
  -5  -2   9       83.18       68.06     11.73 o 
  -4  -2   9       99.88      105.73     17.42 o 
  -3  -2   9       22.82       13.77      6.14 o 
  -2  -2   9        0.03        0.00      7.21 o 
  -1  -2   9      165.22      158.63      8.20 o 
   0  -2   9        0.03       -3.54      3.65 o 
   1  -2   9       49.26       47.29      7.81 o 
   2  -2   9        0.03       -2.23      7.21 o 
   3  -2   9      337.42      334.22     18.82 o 
   4  -2   9      148.53      131.64     16.42 o 
   5  -2   9       19.76       21.57      7.58 o 
   6  -2   9       55.01       53.12      9.99 o 
   7  -2   9       51.85       44.72     13.41 o 
   8  -2   9       31.03       28.86      9.81 o 
   9  -2   9       13.89       18.01     12.25 o 
  -5  -1   9       16.37        1.02     10.81 o 
  -4  -1   9       34.78       49.18     10.28 o 
  -3  -1   9       12.69       17.66      5.76 o 
  -2  -1   9       59.21       44.09      8.61 o 
  -1  -1   9       91.07       95.16      7.26 o 
   0  -1   9       88.98       84.10      5.93 o 
   1  -1   9      117.34      108.64      6.37 o 
   2  -1   9      133.06      113.76      7.41 o 
   3  -1   9      393.32      366.36     11.57 o 
   4  -1   9       18.50       25.94      4.89 o 
   5  -1   9      394.27      415.19     16.31 o 
   6  -1   9      210.61      198.73     13.56 o 
   7  -1   9       36.27       30.40      6.87 o 
   8  -1   9        1.78        9.98      8.73 o 
   9  -1   9       13.38       -4.78      9.63 o 
  -6   0   9       41.62       63.73     15.02 o 
  -5   0   9        3.94       -2.78     10.81 o 
  -4   0   9       25.44       22.77      6.48 o 
  -3   0   9      163.19      175.06     11.01 o 
  -2   0   9        4.21        4.61      5.19 o 
  -1   0   9       27.09       17.66      5.40 o 
   0   0   9        8.31        9.12      4.00 o 
   1   0   9      121.82      117.78      6.30 o 
   2   0   9       10.17        6.41      2.96 o 
   3   0   9        1.39        3.49      2.96 o 
   4   0   9      195.50      196.97     11.41 o 
   5   0   9       82.37       87.27     12.81 o 
   6   0   9       13.20        3.77      4.53 o 
   7   0   9       17.46       18.27      6.21 o 
   8   0   9       70.97       55.55     21.42 o 
   9   0   9       48.65       11.21      9.21 o 
  -6   1   9       25.03        7.69     11.41 o 
  -5   1   9        3.03       10.14      7.88 o 
  -4   1   9      153.14      134.54     10.09 o 
  -3   1   9      391.24      369.93     14.33 o 
  -2   1   9       17.21       11.64      3.17 o 
  -1   1   9        1.02        1.13      1.82 o 
   0   1   9      467.41      465.55     17.18 o 
   1   1   9       86.54       80.89      5.87 o 
   2   1   9       64.33       53.98      6.41 o 
   3   1   9      148.38      133.69     11.81 o 
   4   1   9      209.50      198.74      9.14 o 
   5   1   9      267.77      255.20     20.02 o 
   6   1   9        3.25        8.41      4.81 o 
   7   1   9       65.19       51.25      6.41 o 
   8   1   9      149.09      139.35     10.41 o 
   9   1   9        9.23       -2.00      9.61 o 
  -6   2   9        4.97       -2.85      7.93 o 
  -5   2   9       22.00       33.18      8.07 o 
  -4   2   9       21.87       14.35      8.21 o 
  -3   2   9       41.36       35.84      5.38 o 
  -2   2   9      181.17      169.16      7.01 o 
  -1   2   9       65.11       59.94      4.04 o 
   0   2   9       33.17       36.94      5.01 o 
   1   2   9      301.75      312.23     10.61 o 
   2   2   9      668.72      697.88     22.06 o 
   3   2   9        0.09       -2.49      4.71 o 
   4   2   9        7.23        8.37      7.01 o 
   5   2   9        0.71        5.36      4.06 o 
   6   2   9      212.60      192.21     10.81 o 
   7   2   9      282.82      285.10     15.22 o 
   8   2   9        0.01        3.20      6.81 o 
   9   2   9       61.01       46.85     14.42 o 
  -6   3   9        0.00        4.00     12.41 o 
  -5   3   9       18.06        2.60     12.61 o 
  -4   3   9       20.15       19.82      5.95 o 
  -3   3   9       87.33       80.01      6.21 o 
  -2   3   9      122.41      124.38     18.62 o 
  -1   3   9       22.65       18.05      9.61 o 
   0   3   9       76.88       68.03      4.10 o 
   1   3   9       48.45       38.71      3.22 o 
   2   3   9       17.80       10.90      1.19 o 
   3   3   9      154.21      142.64     10.01 o 
   4   3   9       18.16       17.93      4.59 o 
   5   3   9       28.03       23.34      6.61 o 
   6   3   9       16.80       18.42      6.81 o 
   7   3   9       20.26       12.01      4.81 o 
   8   3   9        3.43        3.20     10.81 o 
   9   3   9        4.31        0.80     12.81 o 
  -6   4   9        1.82       -4.66     18.02 o 
  -5   4   9        1.35       -4.28      7.18 o 
  -4   4   9       84.07       83.29     15.62 o 
  -3   4   9        0.98       -0.90      4.48 o 
  -2   4   9       73.93       61.89      6.90 o 
  -1   4   9      248.56      255.54     10.95 o 
   0   4   9        1.02        1.32      2.95 o 
   1   4   9        4.44        4.90      3.53 o 
   2   4   9       10.00       16.53      4.89 o 
   3   4   9        7.75       -2.22      6.01 o 
   4   4   9       52.55       43.22      6.36 o 
   5   4   9        0.67       -4.00      4.00 o 
   6   4   9      222.68      184.20     12.81 o 
   7   4   9        8.31        3.20     16.02 o 
   8   4   9        0.07       -2.40      8.01 o 
   9   4   9      113.27       88.49     17.62 o 
  -5   5   9       52.77       46.10     10.15 o 
  -4   5   9       12.33       16.42      6.73 o 
  -3   5   9      117.59      111.56      9.41 o 
  -2   5   9       65.94       67.88      6.41 o 
  -1   5   9      476.30      489.78     16.39 o 
   0   5   9       27.08       20.16      4.51 o 
   1   5   9       93.71       84.41      5.07 o 
   2   5   9       32.75       24.50      5.58 o 
   3   5   9      600.40      606.89     21.10 o 
   4   5   9       34.65       23.49      6.41 o 
   5   5   9      164.42      139.41      9.19 o 
   6   5   9      145.70      138.95     18.02 o 
   7   5   9       84.64       70.88     17.62 o 
   8   5   9        1.86       -3.60     21.22 o 
   9   5   9       27.73       12.41     11.61 o 
  -5   6   9        2.54       -7.40      7.40 o 
  -4   6   9        2.72        7.36      7.18 o 
  -3   6   9      145.96      159.23     25.03 o 
  -2   6   9        3.11       -2.20      4.25 o 
  -1   6   9      101.06       88.36      7.36 o 
   0   6   9        1.08       -1.20      3.96 o 
   1   6   9        0.56        0.32      4.10 o 
   2   6   9       32.24       16.26      6.59 o 
   3   6   9        1.87       -1.53      6.01 o 
   4   6   9       71.93       51.18      6.80 o 
   5   6   9        0.29        5.61      8.04 o 
   6   6   9       11.11       -7.21     11.61 o 
   7   6   9        0.00      -16.42     16.42 o 
   8   6   9        2.69       -8.41     23.22 o 
  -4   7   9        0.11        9.51      8.41 o 
  -3   7   9        0.46        1.32      6.04 o 
  -2   7   9       57.25       48.82      5.76 o 
  -1   7   9       33.83       24.02      5.23 o 
   0   7   9       26.72       13.96      4.22 o 
   1   7   9        5.73        5.36      4.50 o 
   2   7   9      194.93      196.76     10.91 o 
   3   7   9       18.48       16.72      9.61 o 
   4   7   9       49.13       50.53     10.19 o 
   5   7   9       75.79       68.70     11.28 o 
   6   7   9       43.22       64.47     21.62 o 
   7   7   9        0.59      -13.61     14.01 o 
  -4   8   9        0.00       -7.32     10.45 o 
  -3   8   9        0.27        9.33     14.22 o 
  -2   8   9       87.22       80.45      9.01 o 
  -1   8   9       46.02       52.64      6.54 o 
   0   8   9        0.00       -1.52      4.90 o 
   1   8   9       41.68       37.03     10.81 o 
   2   8   9       47.64       43.59      8.27 o 
   3   8   9       17.53       12.05     11.01 o 
   4   8   9       32.71       32.76      9.03 o 
   5   8   9      102.67       99.41     10.83 o 
   6   8   9        6.19       -1.60     10.81 o 
   7   8   9        6.21       22.42     14.42 o 
  -2   9   9       37.46       28.08      9.88 o 
  -1   9   9        0.85       -4.47      7.22 o 
   0   9   9        8.72       11.91     10.81 o 
   1   9   9        2.24        2.27      7.01 o 
   2   9   9       80.99       60.47      9.03 o 
   3   9   9        9.80        7.43     11.61 o 
   4   9   9        2.34       12.06      9.58 o 
   5   9   9       14.53       -2.00     12.41 o 
   0  10   9       11.95       -0.23     11.81 o 
   1  10   9        0.25        2.54     10.26 o 
   2  10   9       15.39       11.54      9.69 o 
   3  10   9        2.12       -7.93      9.20 o 
   0  -5  10      166.66      177.59     16.45 o 
   1  -5  10      129.75      129.28     14.62 o 
   2  -5  10      158.72      163.51     13.70 o 
   3  -5  10       44.67       37.11     10.27 o 
   4  -5  10      181.43      164.56     21.62 o 
   5  -5  10       64.80       66.08     17.42 o 
  -2  -4  10       53.81       56.86     12.81 o 
  -1  -4  10      211.73      213.04     16.49 o 
   0  -4  10       55.92       55.51      9.62 o 
   1  -4  10      324.12      418.37     21.35 o 
   2  -4  10      276.74      298.92     16.96 o 
   3  -4  10      141.86      164.30     13.48 o 
   4  -4  10      108.34      105.73     20.02 o 
   5  -4  10      189.06      154.84     18.42 o 
   6  -4  10      458.63      527.64     35.95 o 
  -3  -3  10       77.83       72.22     14.82 o 
  -2  -3  10      314.08      401.02     22.44 o 
  -1  -3  10      432.76      506.67     20.66 o 
   0  -3  10      266.58      309.71     14.08 o 
   1  -3  10      510.92      597.98     24.57 o 
   2  -3  10     1036.22     1143.24     38.67 o 
   3  -3  10      294.11      329.22     15.33 o 
   4  -3  10      186.82      189.41     25.83 o 
   5  -3  10       46.11       33.05     10.33 o 
   6  -3  10      235.92      206.85     17.96 o 
   7  -3  10      103.28      112.09     17.49 o 
  -4  -2  10      199.85      186.64     31.23 o 
  -3  -2  10      205.56      239.41     15.76 o 
  -2  -2  10      417.12      502.61     33.44 o 
  -1  -2  10      494.00      539.63     21.63 o 
   0  -2  10      164.14      155.53      8.72 o 
   1  -2  10      458.53      512.41     17.96 o 
   2  -2  10      702.73      760.86     22.82 o 
   3  -2  10      784.33      847.21     26.04 o 
   4  -2  10      152.07      166.37     18.02 o 
   5  -2  10      122.38      112.77     14.20 o 
   6  -2  10      127.82      107.75     15.82 o 
   7  -2  10      265.30      337.28     59.86 o 
   8  -2  10      439.49      386.49     21.21 o 
  -4  -1  10      126.45      119.24     12.96 o 
  -3  -1  10      160.95      183.25     18.02 o 
  -2  -1  10      305.65      324.03     16.37 o 
  -1  -1  10      104.56      106.34      8.85 o 
   0  -1  10      109.78      120.45     11.21 o 
   1  -1  10       86.80       75.68     11.21 o 
   2  -1  10      312.31      322.77     11.28 o 
   3  -1  10       79.76       85.81     13.21 o 
   4  -1  10      409.93      459.93     17.11 o 
   5  -1  10      674.23      715.97     35.64 o 
   6  -1  10      438.16      426.89     27.40 o 
   7  -1  10       29.83       14.54      7.40 o 
   8  -1  10      292.28      243.15     25.83 o 
  -5   0  10      126.48      121.04     25.83 o 
  -4   0  10      348.22      381.26     31.63 o 
  -3   0  10      554.56      596.01     23.76 o 
  -2   0  10      516.44      530.23     20.22 o 
  -1   0  10       49.53       41.94      5.87 o 
   0   0  10      384.56      409.81     17.41 o 
   1   0  10      458.16      497.64     23.57 o 
   2   0  10      553.39      569.28     22.22 o 
   3   0  10      438.78      454.33     15.22 o 
   4   0  10      536.18      531.14     45.45 o 
   5   0  10      920.98     1002.91     31.13 o 
   6   0  10      444.92      483.43     26.22 o 
   7   0  10      540.44      564.24     64.07 o 
   8   0  10      166.64      162.68     23.02 o 
   9   0  10      210.52      167.38     18.02 o 
  -5   1  10      176.70      157.23     29.43 o 
  -4   1  10      283.21      259.32     16.37 o 
  -3   1  10      841.28      915.28     33.68 o 
  -2   1  10      363.31      377.09     14.53 o 
  -1   1  10      137.91      131.71      9.26 o 
   0   1  10      354.44      367.27     19.82 o 
   1   1  10      154.49      160.28      8.44 o 
   2   1  10      889.50      910.50     26.95 o 
   3   1  10      604.74      620.20     22.03 o 
   4   1  10      222.09      246.15     14.58 o 
   5   1  10       15.75       19.30     14.62 o 
   6   1  10      416.45      417.13     17.85 o 
   7   1  10      436.95      391.62     24.43 o 
   8   1  10      103.09       81.69     12.41 o 
   9   1  10       84.17       54.86     11.61 o 
  -5   2  10      188.82      205.61     21.32 o 
  -4   2  10      146.61      149.31     12.00 o 
  -3   2  10      240.35      234.58     12.67 o 
  -2   2  10      394.66      415.10     20.82 o 
  -1   2  10      371.83      398.68     15.92 o 
   0   2  10     1004.85     1027.43     37.17 o 
   1   2  10      216.01      197.94     22.22 o 
   2   2  10      419.21      399.50     14.42 o 
   3   2  10      175.00      165.14      7.88 o 
   4   2  10      274.41      272.30     10.97 o 
   5   2  10       75.00       74.36     10.81 o 
   6   2  10      235.66      230.67     14.82 o 
   7   2  10      523.48      511.75     20.82 o 
   8   2  10       88.38       82.89     10.81 o 
   9   2  10      112.92       45.65     18.02 o 
  -5   3  10       89.06       81.17     12.94 o 
  -4   3  10       24.87       32.27     12.66 o 
  -3   3  10      197.67      207.05     16.13 o 
  -2   3  10      167.32      174.93     14.69 o 
  -1   3  10      721.09      729.77     30.15 o 
   0   3  10     1140.82     1217.32     39.16 o 
   1   3  10      591.76      673.87     68.27 o 
   2   3  10      430.43      435.16     19.82 o 
   3   3  10      568.18      605.74     21.26 o 
   4   3  10      706.96      723.71     25.76 o 
   5   3  10      148.39      155.38     10.01 o 
   6   3  10      692.56      684.64     24.28 o 
   7   3  10      700.39      684.33     29.23 o 
   8   3  10      178.70      129.74     16.02 o 
   9   3  10      136.70      108.52     15.22 o 
  -5   4  10       40.97       56.05     18.09 o 
  -4   4  10      108.95      115.45     10.74 o 
  -3   4  10      247.04      253.51     17.40 o 
  -2   4  10      685.60      755.91     28.44 o 
  -1   4  10      303.18      302.52     18.42 o 
   0   4  10      161.32      169.01      9.27 o 
   1   4  10      266.51      274.45     13.62 o 
   2   4  10     1106.91     1187.10     88.09 o 
   3   4  10      345.01      384.57     18.62 o 
   4   4  10      300.64      325.26     18.42 o 
   5   4  10      278.03      287.03     15.33 o 
   6   4  10      552.96      588.13     24.63 o 
   7   4  10       84.16       51.25      9.21 o 
   8   4  10       41.89       39.64     12.01 o 
   9   4  10      296.06      257.07     21.62 o 
  -4   5  10      399.53      417.13     23.36 o 
  -3   5  10      418.45      461.36     16.45 o 
  -2   5  10      520.04      592.69     21.94 o 
  -1   5  10      102.34      101.68     10.81 o 
   0   5  10       34.23       27.56      4.79 o 
   1   5  10      739.45      792.80     23.30 o 
   2   5  10      494.34      502.78     29.83 o 
   3   5  10      283.12      285.48     12.55 o 
   4   5  10      327.80      339.65     15.82 o 
   5   5  10      505.82      549.86     28.03 o 
   6   5  10      221.93      224.97     17.02 o 
   7   5  10      261.47      282.70     35.64 o 
   8   5  10      304.99      325.95     32.43 o 
  -4   6  10      385.61      400.01     19.68 o 
  -3   6  10       62.37       63.47      7.91 o 
  -2   6  10      116.10      132.70     11.41 o 
  -1   6  10       10.66        8.48      4.79 o 
   0   6  10       52.03       50.32      5.93 o 
   1   6  10      128.54      127.99      8.08 o 
   2   6  10      446.57      447.71     17.34 o 
   3   6  10      416.66      394.67     17.03 o 
   4   6  10      200.23      192.40     20.02 o 
   5   6  10       84.36       62.96     13.01 o 
   6   6  10      173.16      166.43     31.83 o 
   7   6  10      486.65      412.84     40.44 o 
   8   6  10      444.71      418.45     37.64 o 
  -3   7  10      107.86       87.52      9.48 o 
  -2   7  10      664.19      712.99     29.45 o 
  -1   7  10      173.99      189.73      9.52 o 
   0   7  10       87.07       96.79     12.01 o 
   1   7  10      309.00      329.35     13.45 o 
   2   7  10      496.82      564.17     35.04 o 
   3   7  10      304.16      347.11     30.63 o 
   4   7  10      104.50      102.45     36.24 o 
   5   7  10      445.73      447.70     27.29 o 
   6   7  10       52.72       27.63     14.82 o 
   7   7  10      148.16      204.62     30.83 o 
  -2   8  10      407.02      438.19     21.06 o 
  -1   8  10      224.76      232.73     12.58 o 
   0   8  10      665.46      755.50     32.63 o 
   1   8  10      330.95      369.28     15.58 o 
   2   8  10      118.41      102.86     21.02 o 
   3   8  10       54.98       62.02     18.82 o 
   4   8  10      187.76      195.85     16.83 o 
   5   8  10      309.07      294.92     26.03 o 
   6   8  10      110.91      146.16     30.03 o 
  -1   9  10      177.46      186.94     16.19 o 
   0   9  10      290.71      341.30     20.22 o 
   1   9  10        9.12       13.57      9.06 o 
   2   9  10      109.47      128.15     18.02 o 
   3   9  10      181.17      188.47     16.16 o 
   4   9  10       27.14       19.54     19.42 o 
   0  -4  11        7.90       -2.40     10.41 o 
   1  -4  11       22.02        5.19     13.81 o 
   2  -4  11       40.09       27.41     14.82 o 
   3  -4  11        9.57        4.36      7.57 o 
   4  -4  11       24.25       26.59     16.62 o 
   5  -4  11       52.23       42.85     13.21 o 
  -1  -3  11       18.41       11.41     11.01 o 
   0  -3  11        9.51        3.25      8.63 o 
   1  -3  11       24.35       22.78      9.41 o 
   2  -3  11       10.51        6.56      6.79 o 
   3  -3  11        9.29        3.51      8.89 o 
   4  -3  11       11.60       -2.26      8.41 o 
   5  -3  11       28.82       39.70      9.91 o 
   6  -3  11       25.36       18.80     14.15 o 
  -2  -2  11       61.00       50.19     37.04 o 
  -1  -2  11      143.51      138.87     22.82 o 
   0  -2  11       32.05       20.02      6.25 o 
   1  -2  11       14.56        9.14      5.07 o 
   2  -2  11       88.90       83.04     14.62 o 
   3  -2  11        0.08        1.60      6.73 o 
   4  -2  11       56.84       48.95     17.22 o 
   5  -2  11       28.76       41.43     12.31 o 
   6  -2  11      122.31      104.69     16.55 o 
   7  -2  11        5.50        8.44     12.06 o 
  -3  -1  11        0.00        0.86      7.30 o 
  -2  -1  11       77.11       71.44     22.42 o 
  -1  -1  11       37.01       35.91      9.81 o 
   0  -1  11        6.44        9.90      5.26 o 
   1  -1  11       50.16       47.44      7.21 o 
   2  -1  11        2.36        0.97      4.10 o 
   3  -1  11        0.53       -2.26      4.40 o 
   4  -1  11        7.85        4.88      7.21 o 
   5  -1  11       23.89       11.46     12.70 o 
   6  -1  11       31.32       20.34     11.28 o 
   7  -1  11        0.01        2.02      7.98 o 
   8  -1  11        6.44        7.33      9.22 o 
  -3   0  11       62.02       52.89     10.66 o 
  -2   0  11        1.52       16.39      8.81 o 
  -1   0  11        0.82        0.72      5.29 o 
   0   0  11       62.71       79.36     10.81 o 
   1   0  11       76.10       63.77      6.89 o 
   2   0  11      159.88      154.04      9.78 o 
   3   0  11       33.35       23.60      5.61 o 
   4   0  11       38.56       28.11      5.61 o 
   5   0  11       22.17       20.27      7.01 o 
   6   0  11        0.01       -8.35      8.35 o 
   7   0  11        1.14       -4.93      7.89 o 
   8   0  11        7.39        0.40     12.01 o 
  -4   1  11       38.82       21.86     11.69 o 
  -3   1  11        4.00        2.77     11.23 o 
  -2   1  11        7.84       -5.98      7.30 o 
  -1   1  11      120.34      113.17     13.15 o 
   0   1  11        0.81        0.75      7.01 o 
   1   1  11       48.68       46.91     17.42 o 
   2   1  11       75.36       74.79     14.01 o 
   3   1  11       95.23       82.91     10.19 o 
   4   1  11        0.10       -6.12      6.12 o 
   5   1  11        0.01       -3.20      7.87 o 
   6   1  11        0.00      -10.01     10.01 o 
   7   1  11       57.17       20.02     10.01 o 
   8   1  11        5.26       18.42     10.41 o 
  -4   2  11       11.85        5.99      9.46 o 
  -3   2  11       40.94       30.99     20.22 o 
  -2   2  11       19.72       35.94     12.12 o 
  -1   2  11      202.01      173.89     16.56 o 
   0   2  11       32.04       19.73      9.01 o 
   1   2  11      122.97       96.92     10.18 o 
   2   2  11        0.38        1.64      5.76 o 
   3   2  11        0.12       -6.15      6.15 o 
   4   2  11      109.68      109.84      9.91 o 
   5   2  11       23.18       24.22      7.85 o 
   6   2  11      297.64      270.03     14.43 o 
   7   2  11        0.03        1.60     10.01 o 
   8   2  11        0.06       12.81      9.61 o 
  -4   3  11        2.31        4.29     12.02 o 
  -3   3  11        0.96       12.36     10.26 o 
  -2   3  11       74.49       70.76     11.88 o 
  -1   3  11        0.12       -4.08      6.15 o 
   0   3  11       40.96       37.06     16.62 o 
   1   3  11       21.05       11.56      9.05 o 
   2   3  11        9.89       -0.31      6.08 o 
   3   3  11        6.69        5.05     11.41 o 
   4   3  11        2.92       -2.93      9.81 o 
   5   3  11       75.87       72.08      9.52 o 
   6   3  11       79.89       70.29     10.21 o 
   7   3  11       71.48       48.45     11.21 o 
   8   3  11        1.56      -15.22     15.22 o 
  -4   4  11       16.67       -3.40      9.98 o 
  -3   4  11       35.57       30.74     11.18 o 
  -2   4  11       36.34       27.43      8.75 o 
  -1   4  11      109.08       92.43     11.73 o 
   0   4  11        0.15        6.06      6.78 o 
   1   4  11       46.88       29.93      9.41 o 
   2   4  11       12.17        2.70      5.18 o 
   3   4  11      136.64      125.26     12.21 o 
   4   4  11        1.07       -0.25      5.97 o 
   5   4  11        5.17        0.22      5.82 o 
   6   4  11        5.07        1.11      5.85 o 
   7   4  11       81.33       53.66     16.82 o 
   8   4  11        0.05       22.82     18.02 o 
  -3   5  11        0.26        7.38      8.36 o 
  -2   5  11        8.78        5.09      9.01 o 
  -1   5  11       39.34       37.22     10.01 o 
   0   5  11        4.17        2.63      6.37 o 
   1   5  11       13.90        8.18      6.49 o 
   2   5  11        0.05       -1.60      5.77 o 
   3   5  11        5.07        6.67      5.81 o 
   4   5  11       30.26       18.33      7.02 o 
   5   5  11       11.67       11.48      6.52 o 
   6   5  11        0.06        6.06      8.85 o 
   7   5  11        5.00      -14.01     14.82 o 
   8   5  11        2.81       -0.80     23.63 o 
  -3   6  11        4.67        3.05      8.81 o 
  -2   6  11       10.08        7.77      8.20 o 
  -1   6  11       23.08       25.51     10.48 o 
   0   6  11        3.27        5.98      5.87 o 
   1   6  11        0.17        2.39      5.87 o 
   2   6  11        0.23        0.27      6.09 o 
   3   6  11        1.25       -5.56      5.56 o 
   4   6  11       41.53       36.90     10.86 o 
   5   6  11       39.11       22.32     11.18 o 
   6   6  11      146.61      104.79     17.62 o 
   7   6  11        9.13       -1.20     16.02 o 
  -2   7  11       11.37       12.21     15.02 o 
  -1   7  11        2.89        5.37     10.81 o 
   0   7  11      236.02      268.51     13.81 o 
   1   7  11        2.07       -5.13      6.93 o 
   2   7  11       25.48       20.48      7.69 o 
   3   7  11        0.01       -2.94     10.41 o 
   4   7  11       79.17       68.65     16.22 o 
   5   7  11        0.01        1.55      9.61 o 
   6   7  11       10.49       14.31     11.80 o 
  -1   8  11       11.21       -1.85      9.60 o 
   0   8  11        0.07        4.87      7.61 o 
   1   8  11        6.51       19.34      7.30 o 
   2   8  11        0.03       11.83     10.28 o 
   3   8  11      123.63      132.08     29.63 o 
   4   8  11       12.45        8.55     11.99 o 
   5   8  11       36.86       51.05     14.72 o 
   2  -3  12       83.27       90.55     11.02 o 
   3  -3  12      143.39      148.15     14.21 o 
   4  -3  12       36.59       14.42     11.61 o 
   0  -2  12      383.43      459.69     30.83 o 
   1  -2  12       66.57       60.74     10.73 o 
   2  -2  12       77.65       62.13     10.94 o 
   3  -2  12      247.02      247.31     16.71 o 
   4  -2  12      229.21      242.12     17.12 o 
   5  -2  12       85.95       70.86     11.53 o 
  -1  -1  12      454.58      537.65     36.16 o 
   0  -1  12      251.59      311.08     26.43 o 
   1  -1  12      154.34      139.03     15.00 o 
   2  -1  12      298.63      297.56     20.86 o 
   3  -1  12      926.29     1103.15     55.46 o 
   4  -1  12      356.35      324.90     38.24 o 
   5  -1  12       43.72       45.38     12.48 o 
   6  -1  12       35.67       34.65     10.46 o 
  -2   0  12      176.03      202.30     19.64 o 
  -1   0  12      109.65      121.05     15.29 o 
   0   0  12        5.30        7.14      7.57 o 
   1   0  12       75.73      105.85     13.45 o 
   2   0  12      407.79      426.99     24.34 o 
   3   0  12      436.01      473.28     26.42 o 
   4   0  12      394.07      442.74     24.21 o 
   5   0  12       59.31       69.35     11.21 o 
   6   0  12      124.75       95.70     20.02 o 
   7   0  12       93.93       60.46     17.62 o 
  -2   1  12       64.13       64.92     13.66 o 
  -1   1  12      218.23      220.17     19.05 o 
   0   1  12       72.77       76.18     12.74 o 
   1   1  12      462.44      521.79     25.62 o 
   2   1  12      138.56      143.21     13.15 o 
   3   1  12      162.39      167.96     15.10 o 
   4   1  12      228.64      251.39     20.02 o 
   5   1  12      531.71      595.84     41.64 o 
   6   1  12      430.48      449.74     23.43 o 
   7   1  12      137.04      114.12     14.82 o 
  -2   2  12      184.27      168.75     32.23 o 
  -1   2  12      687.29      797.51     46.15 o 
   0   2  12      337.92      365.72     23.63 o 
   1   2  12      515.20      570.11     34.64 o 
   2   2  12      123.27      122.52     13.51 o 
   3   2  12      118.93      128.31     12.20 o 
   4   2  12      410.22      423.62     31.63 o 
   5   2  12      357.56      349.79     18.95 o 
   6   2  12      295.06      315.16     17.92 o 
   7   2  12      175.03      130.14     18.02 o 
  -3   3  12      145.53      124.56     16.85 o 
  -2   3  12      535.26      604.19     36.41 o 
  -1   3  12      499.55      567.65     32.99 o 
   0   3  12       84.63       81.32     11.28 o 
   1   3  12      106.83       83.95     11.69 o 
   2   3  12       16.00       14.07      8.21 o 
   3   3  12      217.62      222.38     30.63 o 
   4   3  12      144.51      139.09     12.20 o 
   5   3  12       83.14       66.41     15.62 o 
   6   3  12       14.03        6.72     10.61 o 
   7   3  12      164.62      147.76     19.22 o 
  -2   4  12      272.56      282.07     23.21 o 
  -1   4  12      224.88      238.99     20.96 o 
   0   4  12      108.77      111.84     14.23 o 
   1   4  12      319.09      346.57     32.43 o 
   2   4  12      291.11      313.87     16.25 o 
   3   4  12      294.57      307.53     21.22 o 
   4   4  12      139.75      135.38     10.58 o 
   5   4  12      265.04      281.76     16.38 o 
   6   4  12      200.90      193.65     14.74 o 
   7   4  12      122.90       85.29     21.22 o 
  -2   5  12       24.61       25.61     10.45 o 
  -1   5  12       69.13       68.20     16.42 o 
   0   5  12      315.16      348.35     39.44 o 
   1   5  12      267.15      276.80     16.62 o 
   2   5  12      353.88      426.93     39.04 o 
   3   5  12      456.69      451.07     20.49 o 
   4   5  12      343.33      350.91     19.52 o 
   5   5  12      172.41      183.06     14.33 o 
   6   5  12       57.45       39.05     28.63 o 
   7   5  12      190.02      114.12     25.23 o 
  -1   6  12      468.58      541.40     28.03 o 
   0   6  12      285.98      301.04     30.23 o 
   1   6  12       14.33        3.52      7.75 o 
   2   6  12      178.71      165.89     20.42 o 
   3   6  12      667.92      745.58     35.86 o 
   4   6  12      284.42      297.34     20.81 o 
   5   6  12       47.21       61.60     14.71 o 
   6   6  12      127.43      159.46     31.43 o 
   0   7  12       95.12       91.26     13.45 o 
   1   7  12       34.99       36.36      8.85 o 
   2   7  12      282.00      290.34     18.88 o 
   3   7  12      124.47      157.37     30.83 o 
   4   7  12      167.56      199.64     22.11 o 
   5   7  12      137.37      163.40     21.34 o 
   2   8  12       81.28       82.96     15.77 o 
   2  -1  13       35.78       22.82     16.42 o 
   3  -1  13       31.89      -20.02     23.22 o 
   4  -1  13        7.86       -6.41     22.42 o 
   0   0  13       43.55       46.79     12.20 o 
   1   0  13        3.40        2.07      9.48 o 
   2   0  13        5.79       -1.20     14.01 o 
   3   0  13       27.04        6.12     10.19 o 
   4   0  13       23.99       10.01     20.02 o 
   5   0  13        1.41       -4.00     12.41 o 
   0   1  13       13.73        1.88      9.58 o 
   1   1  13       98.03      112.97     15.71 o 
   2   1  13        0.72       -2.06      8.89 o 
   3   1  13        3.41       -3.39      9.17 o 
   4   1  13       35.43       37.75     11.12 o 
   5   1  13       20.55        9.09     10.19 o 
   6   1  13        6.50        3.20     12.81 o 
  -1   2  13        0.03       -1.31     10.46 o 
   0   2  13        4.18       -7.83     11.88 o 
   1   2  13        0.08        5.69      7.48 o 
   2   2  13       52.93       43.44      9.90 o 
   3   2  13       24.02       12.37     22.02 o 
   4   2  13       17.20       -0.20      8.49 o 
   5   2  13       48.96       48.66      9.61 o 
   6   2  13       18.72       14.98      9.47 o 
  -1   3  13        4.59       -3.67     11.22 o 
   0   3  13        3.21        1.38     10.97 o 
   1   3  13       15.48       28.44     10.75 o 
   2   3  13       27.74        5.24      9.78 o 
   3   3  13       11.19       14.24      9.04 o 
   4   3  13        1.70       12.04      7.40 o 
   5   3  13        1.20        2.80      8.41 o 
   6   3  13        1.81       13.56      8.44 o 
  -1   4  13        6.69        2.76     11.56 o 
   0   4  13       12.19       10.03     10.73 o 
   1   4  13       66.60       49.99     11.46 o 
   2   4  13        2.85        2.97      9.41 o 
   3   4  13        7.10        4.67      7.88 o 
   4   4  13        2.65       -3.06      9.16 o 
   5   4  13       97.35       96.72     21.82 o 
   6   4  13       19.23       32.67     10.74 o 
   0   5  13       24.05       26.91     10.00 o 
   1   5  13        3.32       -1.94      9.01 o 
   2   5  13       22.57        8.36      9.56 o 
   3   5  13        1.08        4.32      7.48 o 
   4   5  13        9.62        6.77      7.40 o 
   5   5  13        8.47        6.60     19.62 o 
   1   6  13        0.80        7.30      9.48 o 
   2   6  13       48.10       42.62     23.63 o 
   3   6  13        0.08        1.94      7.89 o 
   4   6  13       66.04       89.79     14.30 o 
                                                 
